# Supplementary material for: Nickel-catalyzed enantioselective vinylation of aryl 2-azaallyl anions
Source: Chem Sci. 2021 Mar 26;12(18):6406–12. doi: 10.1039/d1sc00972a (PMC8115067; doi:10.1039/d1sc00972a)
Supplement: SC-012-D1SC00972A-s002 [file SC-012-D1SC00972A-s002.cif]

# Electronic Supplementary Material (ESI) for Chemical Science.
# This journal is © The Royal Society of Chemistry 2021

####################################################################### 
# 
# This file contains crystal structure data downloaded from the 
# Cambridge Structural Database (CSD) hosted by the Cambridge 
# Crystallographic Data Centre (CCDC).
# 
# Full information about CCDC data access policies and citation 
# guidelines are available at http://www.ccdc.cam.ac.uk/access/V1 
# 
# Audit and citation data items may have been added by the CCDC. 
# Please retain this information to preserve the provenance of 
# this file and to allow appropriate attribution of the data. 
# 
#######################################################################

data_zhb_dsz5vaTs
_database_code_depnum_ccdc_archive 'CCDC 2058299'
loop_
_audit_author_name
_audit_author_address
'Xiaonian Li'
;Kunming Institute of Botany, Chinese Academy of Science, Kunming
China
;
_audit_update_record             
;
2021-01-24 deposited with the CCDC.	2021-03-25 downloaded from the CCDC.
;
_chemical_name_systematic        ?
_chemical_name_common            ?
_chemical_formula_moiety         'C21 H21 N O2 S'
_chemical_formula_sum            'C21 H21 N O2 S'
_chemical_formula_iupac          ?
_chemical_formula_weight         351.45
_chemical_absolute_configuration ad

_chemical_melting_point          ?

_space_group_crystal_system      orthorhombic
_space_group_name_H-M_alt        'P 21 21 21'
_space_group_name_Hall           'P 2ac 2ab'
loop_
_space_group_symop_operation_xyz
'x, y, z'
'x+1/2, -y+1/2, -z'
'-x, y+1/2, -z+1/2'
'-x+1/2, -y, z+1/2'

_cell_length_a                   6.5212(3)
_cell_length_b                   19.5200(8)
_cell_length_c                   27.5641(12)
_cell_angle_alpha                90
_cell_angle_beta                 90
_cell_angle_gamma                90
_cell_volume                     3508.7(3)
_cell_formula_units_Z            8
_cell_measurement_reflns_used    9889
_cell_measurement_theta_min      2.7739
_cell_measurement_theta_max      72.4822
_cell_measurement_temperature    100.(2)

_exptl_crystal_description       prism
_exptl_crystal_colour            'clear light colourless'
_exptl_crystal_size_max          0.290
_exptl_crystal_size_mid          0.070
_exptl_crystal_size_min          0.060
_exptl_crystal_density_diffrn    1.331
_exptl_crystal_density_meas      ?
_exptl_crystal_density_method    'not measured'
_exptl_crystal_F_000             1488

_exptl_absorpt_coefficient_mu    1.745
_exptl_absorpt_correction_type   Multi-Scan
_exptl_absorpt_process_details   
;
SADABS-2016/2 - Bruker AXS area detector scaling and absorption correction
;
_exptl_absorpt_correction_T_min  0.45
_exptl_absorpt_correction_T_max  0.90

_exptl_special_details           
;
;

_diffrn_ambient_temperature      100.(2)

_diffrn_source                   'Ius Diamond'
_diffrn_source_type              Microfocus

_diffrn_radiation_type           'Cu K\a'
_diffrn_radiation_wavelength     1.54178
_diffrn_radiation_monochromator  'Helixos MX multilayer Optic'

_diffrn_measurement_device_type  'Bruker D8 QUEST PHOTON II'
_diffrn_measurement_method       ?

_diffrn_detector_area_resol_mean 7.3910

_diffrn_reflns_number            35118
_diffrn_reflns_av_R_equivalents  0.1480
_diffrn_reflns_av_unetI/netI     0.0810
_diffrn_reflns_theta_min         2.77
_diffrn_reflns_theta_max         72.55
_diffrn_reflns_theta_full        72.55
_diffrn_measured_fraction_theta_max 0.995
_diffrn_measured_fraction_theta_full 0.995
_diffrn_reflns_limit_h_min       -8
_diffrn_reflns_limit_h_max       8
_diffrn_reflns_limit_k_min       -24
_diffrn_reflns_limit_k_max       24
_diffrn_reflns_limit_l_min       -34
_diffrn_reflns_limit_l_max       24

_refine_special_details          
;
;

_reflns_number_total             6901
_reflns_number_gt                5559
_reflns_threshold_expression     'I > 2\s(I)'

_refine_ls_structure_factor_coef Fsqd
_refine_ls_matrix_type           full
_refine_ls_R_factor_all          0.0713
_refine_ls_R_factor_gt           0.0497
_refine_ls_wR_factor_gt          0.1227
_refine_ls_wR_factor_ref         0.1379
_refine_ls_goodness_of_fit_ref   1.066
_refine_ls_restrained_S_all      1.066
_refine_ls_number_reflns         6901
_refine_ls_number_parameters     455
_refine_ls_number_restraints     0
_refine_ls_number_constraints    ?
_refine_ls_hydrogen_treatment    constr
_refine_ls_weighting_scheme      calc
_refine_ls_weighting_details     
'w=1/[\s^2^(Fo^2^)+(0.0646P)^2^+0.0481P] where P=(Fo^2^+2Fc^2^)/3'

_atom_sites_solution_hydrogens   geom
_atom_sites_solution_primary     ?
_atom_sites_solution_secondary   ?

_refine_ls_shift/su_max          0.022
_refine_ls_shift/su_mean         0.000
_refine_diff_density_max         0.328
_refine_diff_density_min         -0.693
_refine_ls_extinction_method     none
_refine_ls_extinction_coef       ?
_refine_ls_abs_structure_details 
;

Flack x determined using 1952 quotients [(I+)-(I-)]/[(I+)+(I-)]
(Parsons, Flack and Wagner, Acta Cryst. B69 (2013) 249-259).
;
_refine_ls_abs_structure_Flack   0.067(12)

loop_
_atom_type_symbol
_atom_type_description
_atom_type_scat_dispersion_real
_atom_type_scat_dispersion_imag
_atom_type_scat_source
C C 0.0181 0.0091 'International Tables Vol C Tables 4.2.6.8 and 6.1.1.4'
H H 0.0000 0.0000 'International Tables Vol C Tables 4.2.6.8 and 6.1.1.4'
N N 0.0311 0.0180 'International Tables Vol C Tables 4.2.6.8 and 6.1.1.4'
O O 0.0492 0.0322 'International Tables Vol C Tables 4.2.6.8 and 6.1.1.4'
S S 0.3331 0.5567 'International Tables Vol C Tables 4.2.6.8 and 6.1.1.4'

_computing_data_collection       'Bruker Instrument Service vV6.2.9'
_computing_cell_refinement       'SAINT V8.38A (Bruker AXS Inc., 2017)'
_computing_data_reduction        'SAINT V8.38A (Bruker AXS Inc., 2017)'
_computing_structure_solution    'SHELXT 2014/5 (Sheldrick, 2014)'
_computing_structure_refinement  'SHELXL-2017/1 (Sheldrick, 2017)'
_computing_molecular_graphics    'shelXle (C.B. Huebschle, rev 882)'
_computing_publication_material  ?

loop_
_atom_site_type_symbol
_atom_site_label
_atom_site_fract_x
_atom_site_fract_y
_atom_site_fract_z
_atom_site_U_iso_or_equiv
_atom_site_adp_type
_atom_site_calc_flag
_atom_site_refinement_flags_adp
_atom_site_refinement_flags_occupancy
_atom_site_refinement_flags_posn
_atom_site_occupancy
_atom_site_disorder_assembly
_atom_site_disorder_group
S S1 0.44689(18) 0.59235(5) 0.74730(4) 0.0248(2) Uani d . . . 1 . .
S S2 -0.05243(19) 0.65845(5) 0.63870(4) 0.0233(2) Uani d . . . 1 . .
O O2 0.4421(6) 0.57105(15) 0.69746(11) 0.0303(7) Uani d . . . 1 . .
O O1 0.2603(5) 0.59537(16) 0.77434(13) 0.0331(7) Uani d . . . 1 . .
C C21 0.6349(11) 0.8288(3) 0.7534(2) 0.0576(18) Uani d . . . 1 . .
H H21A 0.611618 0.871286 0.737538 0.069 Uiso calc U . R 1 . .
H H21B 0.770579 0.815178 0.761421 0.069 Uiso calc U . R 1 . .
N N1 0.5426(6) 0.66899(16) 0.74702(13) 0.0238(7) Uani d . . . 1 . .
H H1A 0.615898 0.682264 0.721913 0.029 Uiso calc U . R 1 . .
N N2 0.0504(6) 0.58329(16) 0.64034(12) 0.0241(7) Uani d . . . 1 . .
H H2A 0.131221 0.573113 0.664867 0.029 Uiso calc U . R 1 . .
C C1 0.5789(9) 0.8169(2) 0.96081(16) 0.0320(11) Uani d . . . 1 . .
H H1 0.558964 0.840951 0.990413 0.038 Uiso calc U . R 1 . .
C C2 0.7596(8) 0.7827(2) 0.95259(16) 0.0295(10) Uani d . . . 1 . .
H H14 0.863444 0.782587 0.97676 0.035 Uiso calc U . R 1 . .
C C3 0.7920(7) 0.7476(2) 0.90849(15) 0.0256(9) Uani d . . . 1 . .
O O3 -0.0697(5) 0.68070(14) 0.68825(11) 0.0290(7) Uani d . . . 1 . .
C C4 0.6377(7) 0.74915(19) 0.87161(15) 0.0238(9) Uani d . . . 1 . .
O O4 -0.2325(5) 0.65391(15) 0.60927(12) 0.0294(7) Uani d . . . 1 . .
C C5 0.6771(6) 0.71541(19) 0.82640(15) 0.0213(8) Uani d . . . 1 . .
C C6 0.5109(7) 0.7170(2) 0.78744(15) 0.0224(9) Uani d . . . 1 . .
H H11 0.37974 0.703463 0.803593 0.027 Uiso calc U . R 1 . .
C C7 0.6153(7) 0.53649(19) 0.77845(16) 0.0250(9) Uani d . . . 1 . .
C C8 0.5605(9) 0.5114(2) 0.82340(16) 0.0310(10) Uani d . . . 1 . .
H H18 0.432339 0.523431 0.837376 0.037 Uiso calc U . R 1 . .
C C9 0.6948(9) 0.4684(2) 0.84807(17) 0.0358(11) Uani d . . . 1 . .
H H5 0.65695 0.450645 0.878891 0.043 Uiso calc U . R 1 . .
C C10 0.8846(8) 0.4509(2) 0.82811(17) 0.0308(11) Uani d . . . 1 . .
C C11 1.0305(9) 0.4034(2) 0.85426(19) 0.0395(12) Uani d . . . 1 . .
H H2 1.030027 0.358462 0.838339 0.059 Uiso calc U . R 1 . .
H H4 0.986776 0.398207 0.888077 0.059 Uiso calc U . R 1 . .
H H3 1.169274 0.422575 0.853309 0.059 Uiso calc U . R 1 . .
C C12 0.8034(7) 0.5204(2) 0.75818(17) 0.0275(9) Uani d . . . 1 . .
H H6 0.841291 0.538465 0.727469 0.033 Uiso calc U . R 1 . .
C C13 0.9351(8) 0.4778(2) 0.78304(17) 0.0304(10) Uani d . . . 1 . .
H H7 1.063825 0.466543 0.768977 0.036 Uiso calc U . R 1 . .
C C14 0.4743(8) 0.7874(2) 0.76444(16) 0.0282(10) Uani d . . . 1 . .
C C15 0.2623(10) 0.8037(3) 0.7536(2) 0.0465(14) Uani d . . . 1 . .
H H9 0.256033 0.847055 0.735689 0.07 Uiso calc U . R 1 . .
H H10 0.185007 0.808081 0.783925 0.07 Uiso calc U . R 1 . .
H H8 0.202512 0.767088 0.733816 0.07 Uiso calc U . R 1 . .
C C16 0.8580(7) 0.6815(2) 0.81979(16) 0.0256(9) Uani d . . . 1 . .
H H12 0.884889 0.659932 0.789565 0.031 Uiso calc U . R 1 . .
C C17 1.0053(7) 0.6780(2) 0.85696(16) 0.0274(10) Uani d . . . 1 . .
H H13 1.127587 0.652504 0.851996 0.033 Uiso calc U . R 1 . .
C C18 0.9749(8) 0.7105(2) 0.89978(17) 0.0296(10) Uani d . . . 1 . .
H H17 1.077416 0.70845 0.924218 0.036 Uiso calc U . R 1 . .
C C19 0.4247(8) 0.8165(2) 0.92577(16) 0.0299(10) Uani d . . . 1 . .
H H16 0.2979 0.838626 0.932281 0.036 Uiso calc U . R 1 . .
C C20 0.4539(8) 0.7845(2) 0.88196(15) 0.0259(9) Uani d . . . 1 . .
H H15 0.348526 0.786103 0.858193 0.031 Uiso calc U . R 1 . .
C C22 0.3826(8) 0.8086(2) 0.56529(17) 0.0302(11) Uani d . . . 1 . .
C C23 0.1971(8) 0.7912(2) 0.54409(18) 0.0342(11) Uani d . . . 1 . .
H H22 0.16025 0.811344 0.513944 0.041 Uiso calc U . R 1 . .
C C24 0.0639(8) 0.7451(2) 0.56594(16) 0.0292(9) Uani d . . . 1 . .
H H35 -0.062739 0.733712 0.550947 0.035 Uiso calc U . R 1 . .
C C25 0.1184(7) 0.71606(19) 0.60991(16) 0.0228(9) Uani d . . . 1 . .
C C26 0.0157(7) 0.53102(19) 0.60288(16) 0.0230(9) Uani d . . . 1 . .
H H23 -0.115869 0.543 0.586279 0.028 Uiso calc U . R 1 . .
C C27 0.1431(7) 0.48741(19) 0.52118(15) 0.0231(9) Uani d . . . 1 . .
C C28 -0.0416(7) 0.44958(19) 0.51350(16) 0.0258(9) Uani d . . . 1 . .
H H26 -0.14695 0.451036 0.537283 0.031 Uiso calc U . R 1 . .
C C29 -0.0693(8) 0.4114(2) 0.47255(16) 0.0317(10) Uani d . . . 1 . .
H H27 -0.193252 0.386531 0.468346 0.038 Uiso calc U . R 1 . .
C C30 0.0828(8) 0.4083(2) 0.43656(16) 0.0318(10) Uani d . . . 1 . .
H H20 0.062861 0.380634 0.408573 0.038 Uiso calc U . R 1 . .
C C31 0.3611(7) 0.5626(2) 0.56806(16) 0.0259(9) Uani d . . . 1 . .
H H24 0.387015 0.58885 0.596442 0.031 Uiso calc U . R 1 . .
C C32 0.5099(7) 0.5605(2) 0.53117(17) 0.0282(10) Uani d . . . 1 . .
H H29 0.633864 0.585517 0.534949 0.034 Uiso calc U . R 1 . .
C C33 0.4789(7) 0.5230(2) 0.49004(17) 0.0275(10) Uani d . . . 1 . .
H H25 0.580788 0.522206 0.465417 0.033 Uiso calc U . R 1 . .
C C34 0.2945(7) 0.4852(2) 0.48395(17) 0.0268(10) Uani d . . . 1 . .
C C35 0.2588(8) 0.4450(2) 0.44191(16) 0.0294(10) Uani d . . . 1 . .
H H28 0.359643 0.443633 0.417053 0.035 Uiso calc U . R 1 . .
C C36 -0.0204(8) 0.4630(2) 0.62981(16) 0.0276(10) Uani d . . . 1 . .
C C37 0.1519(12) 0.4218(3) 0.6408(2) 0.068(2) Uani d . . . 1 . .
H H31 0.1066 0.379907 0.657116 0.101 Uiso calc U . R 1 . .
H H30 0.245005 0.447239 0.662117 0.101 Uiso calc U . R 1 . .
H H32 0.22351 0.409874 0.61069 0.101 Uiso calc U . R 1 . .
C C38 0.3024(7) 0.7320(2) 0.63190(17) 0.0299(10) Uani d . . . 1 . .
H H33 0.339089 0.71135 0.661885 0.036 Uiso calc U . R 1 . .
C C39 0.4335(8) 0.7786(2) 0.60965(17) 0.0302(10) Uani d . . . 1 . .
H H34 0.559464 0.790265 0.624884 0.036 Uiso calc U . R 1 . .
C C40 0.5241(9) 0.8598(2) 0.5421(2) 0.0390(13) Uani d . . . 1 . .
H H36 0.62043 0.835965 0.520649 0.059 Uiso calc U . R 1 . .
H H19 0.600467 0.884278 0.567317 0.059 Uiso calc U . R 1 . .
H H40 0.443477 0.892665 0.52309 0.059 Uiso calc U . R 1 . .
C C41 -0.2206(10) 0.4489(3) 0.64333(19) 0.0470(15) Uani d . . . 1 . .
H H41A -0.250649 0.408722 0.661473 0.056 Uiso calc U . R 1 . .
H H41B -0.327859 0.479323 0.634453 0.056 Uiso calc U . R 1 . .
C C42 0.1797(7) 0.52781(19) 0.56399(15) 0.0219(9) Uani d . . . 1 . .

loop_
_atom_site_aniso_label
_atom_site_aniso_U_11
_atom_site_aniso_U_22
_atom_site_aniso_U_33
_atom_site_aniso_U_12
_atom_site_aniso_U_13
_atom_site_aniso_U_23
S1 0.0247(5) 0.0240(4) 0.0258(5) -0.0014(4) -0.0018(5) -0.0039(4)
S2 0.0250(5) 0.0224(4) 0.0225(5) 0.0010(4) 0.0018(5) -0.0024(4)
O2 0.0331(17) 0.0301(13) 0.0278(16) 0.0032(14) -0.0092(16) -0.0078(12)
O1 0.0258(17) 0.0313(14) 0.0423(19) -0.0051(14) 0.0017(16) -0.0044(14)
C21 0.074(4) 0.036(2) 0.063(4) -0.020(3) -0.028(4) 0.027(3)
N1 0.0297(18) 0.0232(15) 0.0184(17) -0.0001(15) 0.0053(18) -0.0009(12)
N2 0.0304(19) 0.0239(14) 0.0180(17) 0.0013(15) -0.0051(17) 0.0001(12)
C1 0.047(3) 0.0270(17) 0.022(2) -0.004(2) 0.003(2) -0.0017(16)
C2 0.035(3) 0.033(2) 0.020(2) -0.009(2) -0.006(2) 0.0023(17)
C3 0.030(2) 0.0253(17) 0.021(2) -0.0067(17) -0.0001(19) 0.0023(16)
O3 0.0322(17) 0.0295(13) 0.0254(16) -0.0025(14) 0.0082(16) -0.0053(11)
C4 0.030(2) 0.0199(16) 0.022(2) -0.0036(16) 0.0005(19) 0.0023(14)
O4 0.0252(16) 0.0258(13) 0.0373(18) 0.0054(13) -0.0021(15) -0.0019(13)
C5 0.019(2) 0.0227(16) 0.022(2) -0.0052(15) 0.0024(18) 0.0045(15)
C6 0.024(2) 0.0236(17) 0.019(2) 0.0014(15) 0.0010(17) -0.0016(15)
C7 0.031(3) 0.0211(16) 0.023(2) -0.0030(16) -0.0031(19) -0.0010(15)
C8 0.036(3) 0.0311(19) 0.026(2) -0.004(2) 0.001(2) -0.0029(16)
C9 0.049(3) 0.037(2) 0.021(2) -0.002(2) 0.004(2) 0.0049(18)
C10 0.039(3) 0.0251(18) 0.028(2) -0.0046(18) -0.005(2) -0.0006(17)
C11 0.048(3) 0.034(2) 0.037(3) -0.002(2) -0.006(3) 0.010(2)
C12 0.028(2) 0.0308(19) 0.024(2) -0.0001(17) 0.004(2) 0.0042(17)
C13 0.031(2) 0.0239(17) 0.036(3) -0.0014(19) 0.000(2) 0.0023(16)
C14 0.039(3) 0.0246(18) 0.021(2) 0.0040(18) -0.008(2) -0.0031(16)
C15 0.068(4) 0.041(2) 0.031(3) 0.023(3) -0.001(3) 0.004(2)
C16 0.028(2) 0.0267(18) 0.022(2) -0.0032(18) 0.001(2) 0.0019(16)
C17 0.024(3) 0.034(2) 0.024(2) 0.0036(16) 0.0010(18) 0.0069(17)
C18 0.027(3) 0.036(2) 0.025(2) -0.0041(19) -0.001(2) 0.0075(17)
C19 0.037(3) 0.0276(17) 0.026(2) 0.0054(19) 0.003(2) -0.0011(16)
C20 0.031(2) 0.0266(17) 0.020(2) 0.0008(19) -0.001(2) 0.0010(15)
C22 0.034(3) 0.0255(18) 0.031(2) -0.0012(18) 0.008(2) -0.0008(17)
C23 0.042(3) 0.034(2) 0.026(2) 0.001(2) 0.001(2) 0.0013(18)
C24 0.034(2) 0.0282(18) 0.026(2) -0.002(2) 0.000(2) -0.0002(16)
C25 0.022(2) 0.0216(16) 0.025(2) 0.0018(16) 0.0042(18) -0.0014(15)
C26 0.025(2) 0.0226(17) 0.022(2) -0.0011(15) -0.0002(18) 0.0001(15)
C27 0.029(2) 0.0216(16) 0.019(2) 0.0039(16) -0.0026(19) 0.0037(14)
C28 0.026(2) 0.0267(17) 0.024(2) 0.0070(18) -0.001(2) 0.0012(16)
C29 0.036(3) 0.0277(18) 0.031(2) 0.001(2) -0.003(2) -0.0001(17)
C30 0.042(3) 0.0322(19) 0.022(2) 0.009(2) -0.006(2) -0.0043(17)
C31 0.029(2) 0.0283(18) 0.021(2) 0.0012(18) -0.0013(19) 0.0017(16)
C32 0.028(3) 0.0300(19) 0.027(2) 0.0024(17) -0.0006(19) 0.0042(17)
C33 0.026(2) 0.036(2) 0.020(2) 0.0070(18) 0.0043(19) 0.0052(17)
C34 0.030(2) 0.0259(17) 0.025(2) 0.0069(17) 0.000(2) 0.0028(16)
C35 0.038(3) 0.031(2) 0.019(2) 0.008(2) 0.000(2) 0.0002(17)
C36 0.039(3) 0.0208(17) 0.022(2) -0.0015(17) 0.005(2) -0.0004(15)
C37 0.106(6) 0.043(3) 0.054(4) 0.034(3) 0.038(4) 0.024(3)
C38 0.030(3) 0.032(2) 0.028(2) 0.0015(18) 0.001(2) 0.0029(17)
C39 0.027(2) 0.0308(19) 0.033(2) -0.0014(19) -0.004(2) -0.0016(17)
C40 0.047(3) 0.032(2) 0.038(3) -0.009(2) 0.008(3) 0.0009(19)
C41 0.070(4) 0.038(2) 0.033(3) -0.028(3) -0.003(3) 0.005(2)
C42 0.027(2) 0.0205(16) 0.018(2) 0.0025(16) -0.0026(19) 0.0021(14)

_geom_special_details            
;

All esds (except the esd in the dihedral angle between two l.s. planes)
are estimated using the full covariance matrix.  The cell esds are taken
into account individually in the estimation of esds in distances, angles
and torsion angles; correlations between esds in cell parameters are only
used when they are defined by crystal symmetry.  An approximate (isotropic)
treatment of cell esds is used for estimating esds involving l.s. planes.
;

loop_
_geom_bond_atom_site_label_1
_geom_bond_atom_site_label_2
_geom_bond_site_symmetry_2
_geom_bond_distance
_geom_bond_publ_flag
S1 O1 . 1.428(4) ?
S1 O2 . 1.436(3) ?
S1 N1 . 1.621(3) ?
S1 C7 . 1.770(4) ?
S2 O4 . 1.430(3) ?
S2 O3 . 1.438(3) ?
S2 N2 . 1.614(3) ?
S2 C25 . 1.771(4) ?
C21 C14 . 1.357(7) ?
C21 H21A . 0.95 ?
C21 H21B . 0.95 ?
N1 C6 . 1.471(5) ?
N1 H1A . 0.88 ?
N2 C26 . 1.469(5) ?
N2 H2A . 0.88 ?
C1 C2 . 1.374(7) ?
C1 C19 . 1.394(7) ?
C1 H1 . 0.95 ?
C2 C3 . 1.411(6) ?
C2 H14 . 0.95 ?
C3 C18 . 1.416(7) ?
C3 C4 . 1.431(6) ?
C4 C20 . 1.412(7) ?
C4 C5 . 1.433(6) ?
C5 C16 . 1.365(6) ?
C5 C6 . 1.526(6) ?
C6 C14 . 1.531(5) ?
C6 H11 . 1.0 ?
C7 C8 . 1.379(6) ?
C7 C12 . 1.384(7) ?
C8 C9 . 1.391(7) ?
C8 H18 . 0.95 ?
C9 C10 . 1.397(7) ?
C9 H5 . 0.95 ?
C10 C13 . 1.388(6) ?
C10 C11 . 1.512(7) ?
C11 H2 . 0.98 ?
C11 H4 . 0.98 ?
C11 H3 . 0.98 ?
C12 C13 . 1.378(6) ?
C12 H6 . 0.95 ?
C13 H7 . 0.95 ?
C14 C15 . 1.450(8) ?
C15 H9 . 0.98 ?
C15 H10 . 0.98 ?
C15 H8 . 0.98 ?
C16 C17 . 1.406(6) ?
C16 H12 . 0.95 ?
C17 C18 . 1.355(6) ?
C17 H13 . 0.95 ?
C18 H17 . 0.95 ?
C19 C20 . 1.373(6) ?
C19 H16 . 0.95 ?
C20 H15 . 0.95 ?
C22 C23 . 1.386(7) ?
C22 C39 . 1.395(6) ?
C22 C40 . 1.504(6) ?
C23 C24 . 1.388(7) ?
C23 H22 . 0.95 ?
C24 C25 . 1.385(6) ?
C24 H35 . 0.95 ?
C25 C38 . 1.379(7) ?
C26 C42 . 1.515(6) ?
C26 C36 . 1.539(5) ?
C26 H23 . 1.0 ?
C27 C34 . 1.425(6) ?
C27 C28 . 1.428(6) ?
C27 C42 . 1.439(6) ?
C28 C29 . 1.365(6) ?
C28 H26 . 0.95 ?
C29 C30 . 1.404(7) ?
C29 H27 . 0.95 ?
C30 C35 . 1.362(7) ?
C30 H20 . 0.95 ?
C31 C42 . 1.369(6) ?
C31 C32 . 1.406(6) ?
C31 H24 . 0.95 ?
C32 C33 . 1.364(6) ?
C32 H29 . 0.95 ?
C33 C34 . 1.421(7) ?
C33 H25 . 0.95 ?
C34 C35 . 1.419(6) ?
C35 H28 . 0.95 ?
C36 C41 . 1.386(8) ?
C36 C37 . 1.414(8) ?
C37 H31 . 0.98 ?
C37 H30 . 0.98 ?
C37 H32 . 0.98 ?
C38 C39 . 1.392(6) ?
C38 H33 . 0.95 ?
C39 H34 . 0.95 ?
C40 H36 . 0.98 ?
C40 H19 . 0.98 ?
C40 H40 . 0.98 ?
C41 H41A . 0.95 ?
C41 H41B . 0.95 ?

loop_
_geom_angle_atom_site_label_1
_geom_angle_atom_site_label_2
_geom_angle_atom_site_label_3
_geom_angle_site_symmetry_1
_geom_angle_site_symmetry_3
_geom_angle
_geom_angle_publ_flag
O1 S1 O2 . . 119.5(2) ?
O1 S1 N1 . . 107.02(19) ?
O2 S1 N1 . . 105.73(19) ?
O1 S1 C7 . . 107.5(2) ?
O2 S1 C7 . . 107.41(19) ?
N1 S1 C7 . . 109.4(2) ?
O4 S2 O3 . . 119.6(2) ?
O4 S2 N2 . . 107.51(19) ?
O3 S2 N2 . . 106.31(18) ?
O4 S2 C25 . . 107.6(2) ?
O3 S2 C25 . . 106.45(19) ?
N2 S2 C25 . . 109.2(2) ?
C14 C21 H21A . . 120.0 ?
C14 C21 H21B . . 120.0 ?
H21A C21 H21B . . 120.0 ?
C6 N1 S1 . . 122.0(3) ?
C6 N1 H1A . . 119.0 ?
S1 N1 H1A . . 119.0 ?
C26 N2 S2 . . 123.2(3) ?
C26 N2 H2A . . 118.4 ?
S2 N2 H2A . . 118.4 ?
C2 C1 C19 . . 120.1(4) ?
C2 C1 H1 . . 120.0 ?
C19 C1 H1 . . 120.0 ?
C1 C2 C3 . . 120.4(4) ?
C1 C2 H14 . . 119.8 ?
C3 C2 H14 . . 119.8 ?
C2 C3 C18 . . 121.3(4) ?
C2 C3 C4 . . 119.8(4) ?
C18 C3 C4 . . 118.9(4) ?
C20 C4 C3 . . 117.6(4) ?
C20 C4 C5 . . 123.6(4) ?
C3 C4 C5 . . 118.8(4) ?
C16 C5 C4 . . 119.6(4) ?
C16 C5 C6 . . 122.0(4) ?
C4 C5 C6 . . 118.4(4) ?
N1 C6 C5 . . 114.8(3) ?
N1 C6 C14 . . 106.3(3) ?
C5 C6 C14 . . 114.9(3) ?
N1 C6 H11 . . 106.8 ?
C5 C6 H11 . . 106.8 ?
C14 C6 H11 . . 106.8 ?
C8 C7 C12 . . 120.8(4) ?
C8 C7 S1 . . 119.6(4) ?
C12 C7 S1 . . 119.6(3) ?
C7 C8 C9 . . 119.4(5) ?
C7 C8 H18 . . 120.3 ?
C9 C8 H18 . . 120.3 ?
C8 C9 C10 . . 120.8(4) ?
C8 C9 H5 . . 119.6 ?
C10 C9 H5 . . 119.6 ?
C13 C10 C9 . . 118.1(4) ?
C13 C10 C11 . . 120.6(5) ?
C9 C10 C11 . . 121.3(4) ?
C10 C11 H2 . . 109.5 ?
C10 C11 H4 . . 109.5 ?
H2 C11 H4 . . 109.5 ?
C10 C11 H3 . . 109.5 ?
H2 C11 H3 . . 109.5 ?
H4 C11 H3 . . 109.5 ?
C13 C12 C7 . . 119.3(4) ?
C13 C12 H6 . . 120.4 ?
C7 C12 H6 . . 120.4 ?
C12 C13 C10 . . 121.7(5) ?
C12 C13 H7 . . 119.2 ?
C10 C13 H7 . . 119.2 ?
C21 C14 C15 . . 123.9(5) ?
C21 C14 C6 . . 120.4(5) ?
C15 C14 C6 . . 115.6(4) ?
C14 C15 H9 . . 109.5 ?
C14 C15 H10 . . 109.5 ?
H9 C15 H10 . . 109.5 ?
C14 C15 H8 . . 109.5 ?
H9 C15 H8 . . 109.5 ?
H10 C15 H8 . . 109.5 ?
C5 C16 C17 . . 121.1(4) ?
C5 C16 H12 . . 119.4 ?
C17 C16 H12 . . 119.4 ?
C18 C17 C16 . . 120.8(4) ?
C18 C17 H13 . . 119.6 ?
C16 C17 H13 . . 119.6 ?
C17 C18 C3 . . 120.7(4) ?
C17 C18 H17 . . 119.6 ?
C3 C18 H17 . . 119.6 ?
C20 C19 C1 . . 120.8(5) ?
C20 C19 H16 . . 119.6 ?
C1 C19 H16 . . 119.6 ?
C19 C20 C4 . . 121.2(4) ?
C19 C20 H15 . . 119.4 ?
C4 C20 H15 . . 119.4 ?
C23 C22 C39 . . 118.3(4) ?
C23 C22 C40 . . 121.2(5) ?
C39 C22 C40 . . 120.4(5) ?
C22 C23 C24 . . 121.5(5) ?
C22 C23 H22 . . 119.3 ?
C24 C23 H22 . . 119.3 ?
C25 C24 C23 . . 119.0(5) ?
C25 C24 H35 . . 120.5 ?
C23 C24 H35 . . 120.5 ?
C38 C25 C24 . . 121.0(4) ?
C38 C25 S2 . . 119.5(3) ?
C24 C25 S2 . . 119.4(3) ?
N2 C26 C42 . . 114.7(3) ?
N2 C26 C36 . . 106.5(3) ?
C42 C26 C36 . . 114.4(3) ?
N2 C26 H23 . . 106.9 ?
C42 C26 H23 . . 106.9 ?
C36 C26 H23 . . 106.9 ?
C34 C27 C28 . . 117.5(4) ?
C34 C27 C42 . . 119.5(4) ?
C28 C27 C42 . . 123.0(4) ?
C29 C28 C27 . . 121.1(4) ?
C29 C28 H26 . . 119.4 ?
C27 C28 H26 . . 119.4 ?
C28 C29 C30 . . 121.0(5) ?
C28 C29 H27 . . 119.5 ?
C30 C29 H27 . . 119.5 ?
C35 C30 C29 . . 119.7(4) ?
C35 C30 H20 . . 120.1 ?
C29 C30 H20 . . 120.1 ?
C42 C31 C32 . . 121.5(4) ?
C42 C31 H24 . . 119.2 ?
C32 C31 H24 . . 119.2 ?
C33 C32 C31 . . 121.0(4) ?
C33 C32 H29 . . 119.5 ?
C31 C32 H29 . . 119.5 ?
C32 C33 C34 . . 120.1(4) ?
C32 C33 H25 . . 119.9 ?
C34 C33 H25 . . 119.9 ?
C35 C34 C33 . . 121.5(4) ?
C35 C34 C27 . . 119.4(4) ?
C33 C34 C27 . . 119.1(4) ?
C30 C35 C34 . . 121.2(5) ?
C30 C35 H28 . . 119.4 ?
C34 C35 H28 . . 119.4 ?
C41 C36 C37 . . 125.3(5) ?
C41 C36 C26 . . 116.4(4) ?
C37 C36 C26 . . 118.2(4) ?
C36 C37 H31 . . 109.5 ?
C36 C37 H30 . . 109.5 ?
H31 C37 H30 . . 109.5 ?
C36 C37 H32 . . 109.5 ?
H31 C37 H32 . . 109.5 ?
H30 C37 H32 . . 109.5 ?
C25 C38 C39 . . 119.2(4) ?
C25 C38 H33 . . 120.4 ?
C39 C38 H33 . . 120.4 ?
C38 C39 C22 . . 121.0(5) ?
C38 C39 H34 . . 119.5 ?
C22 C39 H34 . . 119.5 ?
C22 C40 H36 . . 109.5 ?
C22 C40 H19 . . 109.5 ?
H36 C40 H19 . . 109.5 ?
C22 C40 H40 . . 109.5 ?
H36 C40 H40 . . 109.5 ?
H19 C40 H40 . . 109.5 ?
C36 C41 H41A . . 120.0 ?
C36 C41 H41B . . 120.0 ?
H41A C41 H41B . . 120.0 ?
C31 C42 C27 . . 118.9(4) ?
C31 C42 C26 . . 122.1(4) ?
C27 C42 C26 . . 119.0(4) ?

loop_
_geom_torsion_atom_site_label_1
_geom_torsion_atom_site_label_2
_geom_torsion_atom_site_label_3
_geom_torsion_atom_site_label_4
_geom_torsion_site_symmetry_1
_geom_torsion_site_symmetry_2
_geom_torsion_site_symmetry_3
_geom_torsion_site_symmetry_4
_geom_torsion
_geom_torsion_publ_flag
O1 S1 N1 C6 . . . . 30.7(4) ?
O2 S1 N1 C6 . . . . 159.2(3) ?
C7 S1 N1 C6 . . . . -85.5(4) ?
O4 S2 N2 C26 . . . . 23.3(4) ?
O3 S2 N2 C26 . . . . 152.4(3) ?
C25 S2 N2 C26 . . . . -93.1(4) ?
C19 C1 C2 C3 . . . . 0.9(6) ?
C1 C2 C3 C18 . . . . -178.4(4) ?
C1 C2 C3 C4 . . . . 1.5(6) ?
C2 C3 C4 C20 . . . . -2.1(6) ?
C18 C3 C4 C20 . . . . 177.8(4) ?
C2 C3 C4 C5 . . . . 177.6(4) ?
C18 C3 C4 C5 . . . . -2.5(6) ?
C20 C4 C5 C16 . . . . -179.0(4) ?
C3 C4 C5 C16 . . . . 1.3(5) ?
C20 C4 C5 C6 . . . . -0.6(6) ?
C3 C4 C5 C6 . . . . 179.7(4) ?
S1 N1 C6 C5 . . . . 92.1(4) ?
S1 N1 C6 C14 . . . . -139.7(3) ?
C16 C5 C6 N1 . . . . 11.4(5) ?
C4 C5 C6 N1 . . . . -166.8(3) ?
C16 C5 C6 C14 . . . . -112.2(4) ?
C4 C5 C6 C14 . . . . 69.5(5) ?
O1 S1 C7 C8 . . . . -6.8(4) ?
O2 S1 C7 C8 . . . . -136.7(4) ?
N1 S1 C7 C8 . . . . 109.0(4) ?
O1 S1 C7 C12 . . . . 175.4(3) ?
O2 S1 C7 C12 . . . . 45.6(4) ?
N1 S1 C7 C12 . . . . -68.7(4) ?
C12 C7 C8 C9 . . . . -1.3(6) ?
S1 C7 C8 C9 . . . . -179.0(3) ?
C7 C8 C9 C10 . . . . 0.6(7) ?
C8 C9 C10 C13 . . . . 0.1(7) ?
C8 C9 C10 C11 . . . . -179.1(4) ?
C8 C7 C12 C13 . . . . 1.1(6) ?
S1 C7 C12 C13 . . . . 178.9(3) ?
C7 C12 C13 C10 . . . . -0.4(7) ?
C9 C10 C13 C12 . . . . -0.2(6) ?
C11 C10 C13 C12 . . . . 179.0(4) ?
N1 C6 C14 C21 . . . . -87.1(5) ?
C5 C6 C14 C21 . . . . 41.0(6) ?
N1 C6 C14 C15 . . . . 89.8(5) ?
C5 C6 C14 C15 . . . . -142.1(4) ?
C4 C5 C16 C17 . . . . 1.2(6) ?
C6 C5 C16 C17 . . . . -177.1(4) ?
C5 C16 C17 C18 . . . . -2.6(7) ?
C16 C17 C18 C3 . . . . 1.4(7) ?
C2 C3 C18 C17 . . . . -179.0(4) ?
C4 C3 C18 C17 . . . . 1.1(6) ?
C2 C1 C19 C20 . . . . -2.7(7) ?
C1 C19 C20 C4 . . . . 2.1(7) ?
C3 C4 C20 C19 . . . . 0.3(6) ?
C5 C4 C20 C19 . . . . -179.4(4) ?
C39 C22 C23 C24 . . . . -0.2(7) ?
C40 C22 C23 C24 . . . . -178.5(4) ?
C22 C23 C24 C25 . . . . 0.1(7) ?
C23 C24 C25 C38 . . . . -0.3(6) ?
C23 C24 C25 S2 . . . . 178.8(3) ?
O4 S2 C25 C38 . . . . 177.4(3) ?
O3 S2 C25 C38 . . . . 48.1(4) ?
N2 S2 C25 C38 . . . . -66.3(4) ?
O4 S2 C25 C24 . . . . -1.8(4) ?
O3 S2 C25 C24 . . . . -131.0(3) ?
N2 S2 C25 C24 . . . . 114.6(3) ?
S2 N2 C26 C42 . . . . 96.2(4) ?
S2 N2 C26 C36 . . . . -136.2(3) ?
C34 C27 C28 C29 . . . . 1.7(6) ?
C42 C27 C28 C29 . . . . -179.4(4) ?
C27 C28 C29 C30 . . . . -0.3(6) ?
C28 C29 C30 C35 . . . . -1.4(6) ?
C42 C31 C32 C33 . . . . -0.5(7) ?
C31 C32 C33 C34 . . . . -0.2(6) ?
C32 C33 C34 C35 . . . . -179.1(4) ?
C32 C33 C34 C27 . . . . 0.3(6) ?
C28 C27 C34 C35 . . . . -1.5(5) ?
C42 C27 C34 C35 . . . . 179.6(4) ?
C28 C27 C34 C33 . . . . 179.1(4) ?
C42 C27 C34 C33 . . . . 0.1(6) ?
C29 C30 C35 C34 . . . . 1.6(6) ?
C33 C34 C35 C30 . . . . 179.2(4) ?
C27 C34 C35 C30 . . . . -0.2(6) ?
N2 C26 C36 C41 . . . . 87.9(5) ?
C42 C26 C36 C41 . . . . -144.4(4) ?
N2 C26 C36 C37 . . . . -89.2(5) ?
C42 C26 C36 C37 . . . . 38.5(6) ?
C24 C25 C38 C39 . . . . 0.7(6) ?
S2 C25 C38 C39 . . . . -178.4(3) ?
C25 C38 C39 C22 . . . . -0.9(7) ?
C23 C22 C39 C38 . . . . 0.6(7) ?
C40 C22 C39 C38 . . . . 178.9(4) ?
C32 C31 C42 C27 . . . . 0.9(6) ?
C32 C31 C42 C26 . . . . -178.5(4) ?
C34 C27 C42 C31 . . . . -0.8(6) ?
C28 C27 C42 C31 . . . . -179.7(4) ?
C34 C27 C42 C26 . . . . 178.7(3) ?
C28 C27 C42 C26 . . . . -0.2(6) ?
N2 C26 C42 C31 . . . . 10.5(5) ?
C36 C26 C42 C31 . . . . -113.0(4) ?
N2 C26 C42 C27 . . . . -169.0(3) ?
C36 C26 C42 C27 . . . . 67.6(5) ?

loop_
_geom_hbond_atom_site_label_D
_geom_hbond_atom_site_label_H
_geom_hbond_atom_site_label_A
_geom_hbond_site_symmetry_A
_geom_hbond_distance_DH
_geom_hbond_distance_HA
_geom_hbond_distance_DA
_geom_hbond_angle_DHA
_geom_hbond_publ_flag
N1 H1A O3 1_655 0.88 2.25 3.011(5) 144.6 ?
N2 H2A O2 . 0.88 2.22 3.010(5) 149.6 ?
C6 H11 O1 . 1.00 2.39 2.906(5) 111.3 ?
C26 H23 O4 . 1.00 2.38 2.899(5) 111.4 ?

_shelx_res_file                  
;

TITL zhb_dsz5vaTs_0m_a.res in P2(1)2(1)2(1)
    zhb_dsz5vaTs_0m.res
    created by SHELXL-2017/1 at 20:37:52 on 23-Dec-2020
CELL 1.54178 6.5212 19.5200 27.5641 90.000 90.000 90.000
ZERR 8.00 0.0003 0.0008 0.0012 0.000 0.000 0.000
LATT -1
SYMM x+1/2, -y+1/2, -z
SYMM -x, y+1/2, -z+1/2
SYMM -x+1/2, -y, z+1/2
SFAC C H N O S
UNIT 168 168 8 16 8
LIST 4 ! automatically inserted. Change 6 to 4 for CHECKCIF!!
TEMP -173.230
SIZE 0.060 0.070 0.290
ACTA
EQIV $1 x+1, y, z
HTAB N1 O3_$1
HTAB N2 O2
HTAB C6 O1
HTAB C26 O4
L.S. 4
FMAP 2
PLAN -5 0 0.00
HTAB
BOND $H
CONF
WGHT    0.064600    0.048100
FVAR       0.26852
S1    5    0.446886    0.592353    0.747301    11.00000    0.02468    0.02401 =
         0.02583   -0.00389   -0.00177   -0.00141
S2    5   -0.052435    0.658447    0.638704    11.00000    0.02496    0.02243 =
         0.02246   -0.00240    0.00179    0.00096
O2    4    0.442134    0.571050    0.697457    11.00000    0.03310    0.03013 =
         0.02781   -0.00783   -0.00921    0.00323
O1    4    0.260272    0.595368    0.774337    11.00000    0.02582    0.03129 =
         0.04233   -0.00438    0.00169   -0.00512
C21   1    0.634897    0.828753    0.753357    11.00000    0.07353    0.03627 =
         0.06292    0.02689   -0.02766   -0.01951
AFIX  93
H21A  2    0.611618    0.871286    0.737538    11.00000   -1.20000
H21B  2    0.770579    0.815178    0.761421    11.00000   -1.20000
AFIX   0
N1    3    0.542646    0.668993    0.747024    11.00000    0.02969    0.02316 =
         0.01843   -0.00086    0.00528   -0.00009
AFIX  43
H1A   2    0.615898    0.682264    0.721913    11.00000   -1.20000
AFIX   0
N2    3    0.050396    0.583288    0.640338    11.00000    0.03043    0.02394 =
         0.01801    0.00014   -0.00511    0.00131
AFIX  43
H2A   2    0.131221    0.573113    0.664867    11.00000   -1.20000
AFIX   0
C1    1    0.578894    0.816930    0.960812    11.00000    0.04719    0.02699 =
         0.02188   -0.00168    0.00254   -0.00361
AFIX  43
H1    2    0.558964    0.840951    0.990413    11.00000   -1.20000
AFIX   0
C2    1    0.759592    0.782670    0.952590    11.00000    0.03540    0.03282 =
         0.02035    0.00227   -0.00583   -0.00904
AFIX  43
H14   2    0.863444    0.782587    0.976760    11.00000   -1.20000
AFIX   0
C3    1    0.791981    0.747599    0.908485    11.00000    0.03027    0.02530 =
         0.02117    0.00234   -0.00009   -0.00673
O3    4   -0.069711    0.680703    0.688254    11.00000    0.03219    0.02947 =
         0.02536   -0.00528    0.00821   -0.00253
C4    1    0.637663    0.749145    0.871610    11.00000    0.02970    0.01991 =
         0.02182    0.00234    0.00050   -0.00357
O4    4   -0.232542    0.653914    0.609270    11.00000    0.02520    0.02577 =
         0.03726   -0.00186   -0.00209    0.00544
C5    1    0.677115    0.715406    0.826402    11.00000    0.01904    0.02269 =
         0.02220    0.00449    0.00243   -0.00518
C6    1    0.510900    0.717037    0.787441    11.00000    0.02426    0.02355 =
         0.01948   -0.00158    0.00102    0.00140
AFIX  13
H11   2    0.379740    0.703463    0.803593    11.00000   -1.20000
AFIX   0
C7    1    0.615306    0.536491    0.778451    11.00000    0.03109    0.02113 =
         0.02270   -0.00098   -0.00314   -0.00304
C8    1    0.560548    0.511420    0.823396    11.00000    0.03597    0.03113 =
         0.02605   -0.00289    0.00097   -0.00448
AFIX  43
H18   2    0.432339    0.523431    0.837376    11.00000   -1.20000
AFIX   0
C9    1    0.694823    0.468375    0.848070    11.00000    0.04931    0.03665 =
         0.02149    0.00495    0.00386   -0.00240
AFIX  43
H5    2    0.656950    0.450645    0.878891    11.00000   -1.20000
AFIX   0
C10   1    0.884626    0.450889    0.828108    11.00000    0.03890    0.02507 =
         0.02844   -0.00060   -0.00503   -0.00463
C11   1    1.030505    0.403353    0.854258    11.00000    0.04797    0.03397 =
         0.03671    0.01036   -0.00648   -0.00183
AFIX 137
H2    2    1.030027    0.358462    0.838339    11.00000   -1.50000
H4    2    0.986776    0.398207    0.888077    11.00000   -1.50000
H3    2    1.169274    0.422575    0.853309    11.00000   -1.50000
AFIX   0
C12   1    0.803427    0.520366    0.758183    11.00000    0.02820    0.03078 =
         0.02355    0.00417    0.00374   -0.00007
AFIX  43
H6    2    0.841291    0.538465    0.727469    11.00000   -1.20000
AFIX   0
C13   1    0.935147    0.477787    0.783037    11.00000    0.03142    0.02385 =
         0.03588    0.00232    0.00000   -0.00138
AFIX  43
H7    2    1.063825    0.466543    0.768977    11.00000   -1.20000
AFIX   0
C14   1    0.474305    0.787381    0.764440    11.00000    0.03916    0.02457 =
         0.02098   -0.00308   -0.00768    0.00397
C15   1    0.262278    0.803726    0.753588    11.00000    0.06772    0.04082 =
         0.03104    0.00380   -0.00087    0.02274
AFIX 137
H9    2    0.256033    0.847055    0.735689    11.00000   -1.50000
H10   2    0.185007    0.808081    0.783925    11.00000   -1.50000
H8    2    0.202512    0.767088    0.733816    11.00000   -1.50000
AFIX   0
C16   1    0.858016    0.681516    0.819794    11.00000    0.02754    0.02665 =
         0.02247    0.00191    0.00131   -0.00316
AFIX  43
H12   2    0.884889    0.659932    0.789565    11.00000   -1.20000
AFIX   0
C17   1    1.005288    0.678000    0.856964    11.00000    0.02390    0.03435 =
         0.02382    0.00693    0.00104    0.00365
AFIX  43
H13   2    1.127587    0.652504    0.851996    11.00000   -1.20000
AFIX   0
C18   1    0.974889    0.710534    0.899778    11.00000    0.02744    0.03649 =
         0.02492    0.00752   -0.00086   -0.00407
AFIX  43
H17   2    1.077416    0.708450    0.924218    11.00000   -1.20000
AFIX   0
C19   1    0.424690    0.816495    0.925768    11.00000    0.03652    0.02760 =
         0.02557   -0.00108    0.00339    0.00537
AFIX  43
H16   2    0.297900    0.838626    0.932281    11.00000   -1.20000
AFIX   0
C20   1    0.453892    0.784466    0.881965    11.00000    0.03081    0.02663 =
         0.02034    0.00104   -0.00085    0.00085
AFIX  43
H15   2    0.348526    0.786103    0.858193    11.00000   -1.20000
AFIX   0
C22   1    0.382648    0.808582    0.565287    11.00000    0.03432    0.02548 =
         0.03071   -0.00078    0.00845   -0.00124
C23   1    0.197115    0.791239    0.544094    11.00000    0.04244    0.03450 =
         0.02560    0.00128    0.00124    0.00080
AFIX  43
H22   2    0.160250    0.811344    0.513944    11.00000   -1.20000
AFIX   0
C24   1    0.063904    0.745140    0.565936    11.00000    0.03352    0.02818 =
         0.02593   -0.00022   -0.00004   -0.00248
AFIX  43
H35   2   -0.062739    0.733712    0.550947    11.00000   -1.20000
AFIX   0
C25   1    0.118439    0.716063    0.609908    11.00000    0.02199    0.02155 =
         0.02497   -0.00144    0.00424    0.00177
C26   1    0.015684    0.531021    0.602879    11.00000    0.02458    0.02260 =
         0.02171    0.00012   -0.00024   -0.00114
AFIX  13
H23   2   -0.115869    0.543000    0.586279    11.00000   -1.20000
AFIX   0
C27   1    0.143056    0.487406    0.521185    11.00000    0.02884    0.02164 =
         0.01880    0.00369   -0.00258    0.00386
C28   1   -0.041622    0.449577    0.513496    11.00000    0.02632    0.02672 =
         0.02425    0.00122   -0.00140    0.00700
AFIX  43
H26   2   -0.146950    0.451036    0.537283    11.00000   -1.20000
AFIX   0
C29   1   -0.069268    0.411383    0.472555    11.00000    0.03620    0.02766 =
         0.03130   -0.00007   -0.00339    0.00061
AFIX  43
H27   2   -0.193252    0.386531    0.468346    11.00000   -1.20000
AFIX   0
C30   1    0.082758    0.408258    0.436556    11.00000    0.04157    0.03218 =
         0.02167   -0.00426   -0.00581    0.00903
AFIX  43
H20   2    0.062861    0.380634    0.408573    11.00000   -1.20000
AFIX   0
C31   1    0.361090    0.562643    0.568056    11.00000    0.02896    0.02826 =
         0.02061    0.00169   -0.00130    0.00124
AFIX  43
H24   2    0.387015    0.588850    0.596442    11.00000   -1.20000
AFIX   0
C32   1    0.509918    0.560506    0.531173    11.00000    0.02763    0.03002 =
         0.02696    0.00416   -0.00063    0.00236
AFIX  43
H29   2    0.633864    0.585517    0.534949    11.00000   -1.20000
AFIX   0
C33   1    0.478880    0.523027    0.490039    11.00000    0.02609    0.03605 =
         0.02043    0.00518    0.00433    0.00701
AFIX  43
H25   2    0.580788    0.522206    0.465417    11.00000   -1.20000
AFIX   0
C34   1    0.294477    0.485223    0.483949    11.00000    0.02984    0.02586 =
         0.02458    0.00279   -0.00044    0.00693
C35   1    0.258820    0.444978    0.441912    11.00000    0.03831    0.03115 =
         0.01882    0.00019    0.00011    0.00842
AFIX  43
H28   2    0.359643    0.443633    0.417053    11.00000   -1.20000
AFIX   0
C36   1   -0.020364    0.462991    0.629813    11.00000    0.03938    0.02082 =
         0.02247   -0.00038    0.00524   -0.00154
C37   1    0.151897    0.421848    0.640775    11.00000    0.10563    0.04324 =
         0.05391    0.02370    0.03849    0.03351
AFIX 137
H31   2    0.106600    0.379907    0.657116    11.00000   -1.50000
H30   2    0.245005    0.447239    0.662117    11.00000   -1.50000
H32   2    0.223510    0.409874    0.610690    11.00000   -1.50000
AFIX   0
C38   1    0.302371    0.731985    0.631904    11.00000    0.03019    0.03177 =
         0.02768    0.00289    0.00061    0.00152
AFIX  43
H33   2    0.339089    0.711350    0.661885    11.00000   -1.20000
AFIX   0
C39   1    0.433507    0.778638    0.609650    11.00000    0.02650    0.03077 =
         0.03320   -0.00163   -0.00379   -0.00139
AFIX  43
H34   2    0.559464    0.790265    0.624884    11.00000   -1.20000
AFIX   0
C40   1    0.524070    0.859835    0.542064    11.00000    0.04745    0.03200 =
         0.03764    0.00088    0.00838   -0.00908
AFIX 137
H36   2    0.620430    0.835965    0.520649    11.00000   -1.50000
H19   2    0.600467    0.884278    0.567317    11.00000   -1.50000
H40   2    0.443477    0.892665    0.523090    11.00000   -1.50000
AFIX   0
C41   1   -0.220611    0.448865    0.643330    11.00000    0.07026    0.03788 =
         0.03281    0.00474   -0.00300   -0.02840
AFIX  93
H41A  2   -0.250649    0.408722    0.661473    11.00000   -1.20000
H41B  2   -0.327859    0.479323    0.634453    11.00000   -1.20000
AFIX   0
C42   1    0.179668    0.527814    0.563989    11.00000    0.02695    0.02054 =
         0.01834    0.00208   -0.00263    0.00247
REM #####
HKLF 4 1 1 0 0 0 1 0 0 0 1


REM  zhb_dsz5vaTs_0m_a.res in P2(1)2(1)2(1)
REM R1 =  0.0497 for    5559 Fo > 4sig(Fo)  and  0.0713 for all    6901 data
REM    455 parameters refined using      0 restraints

END

WGHT      0.0646      0.0481

REM Instructions for potential hydrogen bonds
HTAB N1 O3_$1
HTAB N2 O2
HTAB C6 O1
HTAB C26 O4

REM Highest difference peak  0.328,  deepest hole -0.693,  1-sigma level  0.075
Q1    1   0.0337  0.4987  0.6191  11.00000  0.05    0.33
Q2    1   0.8727  0.3977  0.1756  11.00000  0.05    0.32
Q3    1   0.2873  0.4209  0.6168  11.00000  0.05    0.32
Q4    1   0.3969  0.5932  0.7954  11.00000  0.05    0.29
Q5    1   0.6608  0.6633  0.7318  11.00000  0.05    0.29
;
_shelx_res_checksum              54849

_shelx_hkl_file                  
;
  -1   0   0    0.40    1.10
   1   0   0    0.70    0.30
  -1   0   0    0.60    0.30
  -1   0   0    1.10    1.20
  -2   0   0 2158.38  146.99
  -2   0   0 2321.87  151.78
  -2   0   0 2332.47  149.59
  -3   0   0    3.70    2.10
  -3   0   0    3.20    4.60
  -4   0   0  322.07   34.20
  -4   0   0  342.97   30.30
  -4   0   0  320.17   26.10
  -5   0   0    6.60    4.80
  -5   0   0    0.70    5.40
   5   0   0    1.80    1.60
  -5   0   0   -1.50    1.70
   6   0   0   48.40    6.60
  -6   0   0   46.00    6.00
  -6   0   0   11.90   21.60
  -6   0   0   43.00   15.00
   7   0   0   -2.00    1.10
   0   1   0    1.00    1.00
   0  -1   0    0.40    0.20
  -1  -1   0    2.30    1.20
  -1  -1   0    5.00    1.90
  -1   1   0    5.70    2.20
   1  -1   0    5.70    0.80
  -1   1   0    5.50    1.50
  -1  -1   0    4.00    1.10
   2  -1   0  184.48   12.40
  -2   1   0  182.58   16.10
  -2  -1   0  178.68   15.70
  -2   1   0  168.28   13.90
  -2  -1   0  177.88   14.10
  -2  -1   0  195.58   17.90
  -2   1   0  181.78   17.90
  -3  -1   0    8.90    4.30
  -3  -1   0   11.20    5.10
  -3   1   0    4.10    3.10
  -3   1   0    4.20    4.30
  -3  -1   0    6.70    2.40
  -4  -1   0  149.29   19.70
  -4  -1   0  122.29   15.40
  -4  -1   0  121.99   12.80
  -4   1   0  124.99   12.80
  -4   1   0  111.19   19.00
  -4   1   0  129.29   15.90
   5   1   0    1.20    1.80
  -5   1   0    3.40    5.40
  -5  -1   0   21.70   13.00
  -5  -1   0   10.60    4.20
  -5   1   0    5.30    4.10
  -5  -1   0   -3.90    5.10
  -5   1   0   -1.20   12.30
  -6  -1   0  113.69   18.50
   6   1   0  112.19   11.40
   6  -1   0  109.29   11.20
  -6  -1   0  132.09   11.30
  -6   1   0  103.09   10.80
  -6  -1   0  124.89   33.30
  -6   1   0  119.49   18.90
  -6   1   0  159.08   36.10
   7   1   0    1.90    1.30
  -7   1   0   -1.50    6.10
   7  -1   0    0.10    1.40
   8   1   0    0.10    1.30
  -8   1   0    0.10    6.00
  -8  -1   0    1.30    6.50
  -1  -2   0    1.20    0.80
   1  -2   0    0.10    0.50
  -1   2   0    1.70    1.00
  -1   2   0   -1.20    1.60
  -1  -2   0    3.20    2.10
  -1  -2   0    1.30    1.00
  -2  -2   0    0.10    0.60
   2  -2   0    1.00    0.50
  -2  -2   0    0.70    1.60
  -2   2   0   -0.40    2.00
  -3   2   0   -0.20    0.90
  -3  -2   0   -1.50    3.50
  -3  -2   0    0.30    1.80
  -3   2   0    0.30    4.10
  -3   2   0   -0.90    2.00
  -3  -2   0   -0.10    1.40
  -4   2   0    1.40    2.40
  -4   2   0   -1.20    2.20
  -4   2   0    9.00    7.00
   4   2   0    1.60    2.20
   4  -2   0   10.00    4.00
  -4  -2   0    5.60    3.30
  -4  -2   0   -6.00    5.90
  -4  -2   0   -1.40    2.10
  -5   2   0    2.10    3.70
  -5   2   0  -12.50   13.10
  -5   2   0   -1.40    1.50
  -5   2   0    7.00    5.70
   5  -2   0    0.30    1.70
  -5  -2   0  -15.30   11.20
  -5  -2   0    3.60    4.50
   5   2   0    1.50    1.60
  -5  -2   0    3.10    5.00
  -5  -2   0    4.70    1.90
  -6   2   0    6.70    5.50
  -6  -2   0    6.10    5.00
   7   2   0    1.20    1.10
  -7   2   0   -0.60    1.40
  -7   2   0   -3.90    5.90
   7  -2   0    2.80    1.70
  -8  -2   0    1.20    5.50
  -8   2   0   -4.00    6.70
   0   3   0    1.20    1.80
  -1  -3   0  397.26   26.10
   1  -3   0  374.96   25.50
  -1  -3   0  356.06   26.60
  -1  -3   0  371.56   29.00
  -1   3   0  390.36   29.50
  -2   3   0   71.39    9.90
  -2  -3   0   71.09   10.20
  -2   3   0   71.89    8.70
   2  -3   0   69.39    5.70
  -2  -3   0   61.99    6.70
  -2  -3   0   68.89    8.00
   3  -3   0   10.70    2.10
  -3   3   0   11.00    3.20
  -3  -3   0   15.90    6.20
  -3  -3   0   16.40    5.30
  -3   3   0   23.20    7.80
  -3   3   0   17.10    4.90
  -3  -3   0   14.80    3.80
  -4  -3   0    4.20    2.80
   4   3   0   -0.10    2.20
  -4   3   0    6.70    3.00
   4  -3   0    2.00    2.20
  -4   3   0   -0.70    2.60
  -4  -3   0    8.70    7.00
  -4   3   0    6.70    2.50
  -4  -3   0   -1.30    2.00
  -4   3   0    0.60    6.00
  -5  -3   0   77.19   22.20
  -5   3   0   67.29   12.70
  -5   3   0   54.69    7.30
   5  -3   0   48.70    7.10
   5   3   0   57.79    7.10
  -5  -3   0   65.99   14.30
  -5  -3   0   56.39   10.60
  -5   3   0   83.89   24.90
  -5  -3   0   63.99    7.10
  -6  -3   0   42.20   24.40
  -6   3   0   23.60   35.50
  -7   3   0   34.20    5.10
   7   3   0   30.40    4.60
   7  -3   0   32.70    4.50
   0  -4   0 1584.54  102.29
  -1   4   0 9838.92  604.24
  -1  -4   0 9584.64  598.84
   1  -4   0 8734.63  598.24
  -2  -4   0  252.07   20.40
   2  -4   0  245.58   17.60
  -2   4   0  251.17   22.40
  -2  -4   0  251.27   18.90
  -2  -4   0  247.88   23.40
  -2   4   0  242.08   23.80
  -3  -4   0  362.76   30.10
  -3   4   0  353.26   34.70
  -3   4   0  358.16   31.20
   3  -4   0  369.06   25.30
  -3  -4   0  369.76   27.80
  -3  -4   0  400.36   35.40
  -4   4   0    9.20    3.00
  -4   4   0   11.00    5.00
   4   4   0   19.00    4.20
  -4  -4   0    1.00    6.20
  -4   4   0   18.20    5.00
   4  -4   0   16.50    4.10
  -4  -4   0   11.40    2.90
  -4   4   0   15.00    9.10
  -4  -4   0   23.10    7.10
  -4  -4   0   13.00    4.40
  -5  -4   0  157.28   12.60
  -5  -4   0  170.38   28.70
   5   4   0  130.89   13.00
  -5   4   0  116.49   12.30
   5  -4   0  117.19   12.60
  -5  -4   0  115.09   13.90
  -5  -4   0  133.69   17.50
  -5   4   0  142.69   19.30
  -5   4   0  131.29   28.80
  -6   4   0   77.69    8.90
   6  -4   0   88.79    9.50
   6   4   0   80.69    8.80
  -6   4   0   87.19   15.30
  -6  -4   0   40.30   30.80
   7  -4   0   14.10    3.10
   7   4   0   16.80    3.30
   0   5   0   -4.60    3.40
   0  -5   0    0.30    0.50
  -1   5   0 1478.05  100.19
  -1  -5   0 1471.35   93.59
   1  -5   0 1344.47   93.19
  -2   5   0  149.88   14.80
  -2  -5   0  145.39   12.40
  -2   5   0  145.79   16.70
   2  -5   0  141.69   11.20
  -2  -5   0  135.29   16.60
  -3   5   0  642.04   54.99
  -3  -5   0  650.13   46.20
   3  -5   0  633.34   43.70
  -3  -5   0  652.73   54.19
  -3  -5   0  664.33   48.70
  -3   5   0  673.93   50.89
  -4  -5   0   70.79    9.50
  -4   5   0   86.79   12.70
  -4   5   0   81.69   10.20
  -4  -5   0   67.79   18.40
  -4  -5   0   69.79   10.90
  -4   5   0   66.09   17.90
  -4  -5   0   80.49    9.00
   5   5   0  342.47   26.50
  -5  -5   0  359.16   43.00
  -5   5   0  399.76   47.40
  -5   5   0  335.77   27.50
  -5  -5   0  319.07   28.40
   5  -5   0  334.67   27.20
  -6   5   0    7.30    6.30
  -6   5   0    5.20    1.90
  -6  -5   0    4.80   22.70
   6  -5   0    3.70    2.00
   6   5   0    2.00    1.60
  -7   5   0   59.89    6.50
   7  -5   0   97.29   21.90
   7   5   0   58.39    6.20
   7  -5   0   54.29    6.50
   0   6   0   -1.50    4.60
   0  -6   0    1.90    1.10
   1  -6   0    1.50    1.00
  -1   6   0   -2.80    3.10
  -1  -6   0    2.00    1.10
   2  -6   0    2.70    1.30
  -2   6   0   -0.70    4.90
  -2  -6   0    2.70    1.70
  -2  -6   0   -1.50    3.00
  -2   6   0    3.30    2.00
  -3   6   0   -4.90    6.20
   3  -6   0   -2.20    1.30
  -3  -6   0   -1.10    1.20
  -3  -6   0    5.00    4.90
  -3   6   0   -0.80    2.90
  -4  -6   0   -6.10    3.40
  -4  -6   0    5.40    9.00
  -4   6   0    1.40    9.40
  -4  -6   0    0.30    2.70
  -4   6   0    0.70    3.50
   4   6   0    4.10    2.10
  -4   6   0    0.80    1.80
  -4   6   0   -2.30    2.80
  -5   6   0   -1.50    3.70
  -5  -6   0   -1.30    5.00
  -5   6   0    4.40    2.30
   5  -6   0    5.90    2.60
  -5  -6   0  -13.10   13.10
  -6   6   0   15.60   11.30
  -6  -6   0   28.80   30.30
  -7  -6   0    6.30    3.30
   7  -6   0    2.90    2.00
  -7  -6   0    2.70    7.10
   7   6   0    7.50    2.10
  -7   6   0    8.90    2.30
   0   7   0   10.10    6.20
  -1  -7   0  160.68   12.80
   1  -7   0  139.39   12.50
  -1   7   0  151.88   18.80
  -2   7   0    9.90    4.20
   2  -7   0   15.60    2.80
  -2  -7   0   18.40    3.30
  -2   7   0   21.30    8.90
  -3  -7   0   10.50    6.40
   3  -7   0   14.20    2.80
  -3   7   0   12.90    5.50
  -3  -7   0   17.10    4.40
  -4   7   0    8.60    4.80
  -4   7   0    8.40    2.80
   4   7   0    4.20    2.40
  -4  -7   0   12.70   10.10
  -4  -7   0   -2.10    3.80
  -4   7   0    1.30   11.60
  -4  -7   0    6.00    3.10
  -4   7   0   -1.10    3.80
  -5   7   0   54.19   32.00
   5  -7   0  131.49   12.60
  -5  -7   0  116.29   14.60
  -5   7   0  115.49   12.40
  -5   7   0  151.98   20.10
   5   7   0  138.59   12.00
  -5  -7   0  123.49   26.90
  -6   7   0   44.10   12.20
   6  -7   0   32.80    5.60
  -6  -7   0   34.70   44.90
   6   7   0   43.60    5.30
  -6   7   0   29.90    5.50
  -7  -7   0   -1.00    2.70
  -7   7   0   -0.70    1.40
  -7  -7   0   -6.30    5.80
   7   7   0    1.50    2.10
   7  -7   0    4.30    1.90
   0  -8   0 1854.11  121.19
   1  -8   0  275.97   21.70
  -1  -8   0  277.77   21.40
  -1   8   0  295.07   34.70
   2  -8   0  217.18   17.00
  -2   8   0  216.38   21.20
  -2   8   0  212.08   26.20
  -2  -8   0  193.68   17.20
  -3  -8   0  101.29   10.90
  -3   8   0  119.19   18.00
  -3   8   0  117.99   15.50
   3  -8   0   98.19    9.80
  -3  -8   0   71.79   18.50
  -4   8   0   -0.50    3.60
  -4  -8   0    3.50    4.70
  -4  -8   0   -2.60    2.80
  -4  -8   0    8.10    9.50
  -4   8   0   -3.90   15.10
  -4   8   0    0.20    4.10
   4   8   0    0.50    1.70
  -4   8   0    0.40    1.60
  -5   8   0   97.79   17.10
  -5  -8   0   43.40   24.40
   5   8   0   90.39    8.90
  -5  -8   0   68.39   12.10
   5  -8   0   91.69    9.60
  -5   8   0   76.79    9.60
   6   8   0    7.20    2.10
  -6   8   0    6.00    8.50
  -6  -8   0   -5.20    8.80
  -6   8   0    4.00    2.20
   6  -8   0    3.60    2.00
   7  -8   0   74.79    8.30
   7   8   0   70.59    6.50
  -7   8   0   83.79    8.70
   0  -9   0    1.60    1.30
   0   9   0   10.50    8.00
   0  -9   0    1.50    1.30
  -1   9   0  277.17   31.40
  -1  -9   0  278.17   21.40
   1  -9   0  270.07   21.80
  -2   9   0  343.17   36.90
   2  -9   0  338.17   26.00
  -2  -9   0  329.97   26.20
  -2   9   0  346.57   31.10
   3  -9   0   43.40    6.50
  -3  -9   0   22.40    9.90
  -3   9   0   35.20    6.00
  -3  -9   0   35.80    6.20
   3   9   0   51.19    5.60
  -3   9   0   29.00    8.50
  -4   9   0  216.28   24.10
  -4   9   0  201.68   37.00
  -4  -9   0  161.88   21.40
   4   9   0  180.98   14.60
  -4  -9   0  128.89   25.20
  -4   9   0  163.98   15.70
  -5   9   0   66.79    8.70
  -5  -9   0   44.70   18.20
   5  -9   0   57.19    6.50
  -5   9   0  103.49   15.90
   5  -9   0   84.69    9.00
  -5  -9   0   61.49   11.70
   5   9   0   79.49    8.00
  -6   9   0   -1.90    1.30
   6  -9   0   -0.70    1.60
  -6  -9   0  -12.80    9.80
  -6   9   0    2.20    8.50
  -7   9   0   -0.40   13.10
   7   9   0   -0.40    0.80
   7  -9   0    3.30    1.90
  -7  -9   0    1.80    2.10
  -7  -9   0   -6.50    7.90
  -7   9   0    2.30    1.60
   0 -10   0   35.50    5.30
   0  10   0   13.90    9.90
  -1 -10   0    5.00    2.00
   1  10   0   -3.30    7.70
   1 -10   0    1.00    2.10
  -2  10   0   15.90    8.80
  -2  10   0   30.90    8.10
   2 -10   0   29.30    6.20
  -2 -10   0   27.70    5.00
  -3 -10   0    2.30    2.00
  -3 -10   0   -2.80    5.70
  -3  10   0    2.00    2.00
  -3  10   0   -1.70    2.40
  -3  10   0   11.20   13.20
   3  10   0    6.10    2.00
  -4 -10   0    0.60   17.80
   4  10   0   -0.20    1.30
  -4  10   0    6.70    5.20
  -4 -10   0   -4.60    5.20
  -4 -10   0    2.10    3.90
  -4 -10   0  -12.60    9.20
   5 -10   0   10.90    3.20
   5 -10   0    9.50    2.20
  -5  10   0   12.40    4.00
  -5  10   0   -6.70    6.80
  -5 -10   0   26.80   11.00
  -5 -10   0    3.10   13.00
  -5 -10   0  -13.70   15.80
   5  10   0   10.20    2.80
  -6  10   0    0.60   14.20
   6  10   0    6.20    1.90
  -6 -10   0    8.70   11.40
  -6  10   0    5.90    2.40
   6 -10   0    2.10    2.00
  -7  10   0    1.50    1.60
  -7 -10   0    3.40    1.70
   7  10   0    1.60    1.00
  -7 -10   0    6.80   12.90
   0  11   0   13.30   10.30
  -1 -11   0   94.29   11.30
   1 -11   0  117.49   11.80
  -1 -11   0   96.89   10.40
  -1  11   0   89.99   19.80
  -2 -11   0   16.40    4.90
   2  11   0    1.70   13.70
  -2  11   0   24.50    8.70
  -2  11   0   12.60   14.10
   2  11   0   21.40    3.80
   2 -11   0   24.10    5.90
  -3 -11   0   52.19    8.50
   3  11   0   50.89    6.00
  -3  11   0   28.50   21.80
  -3 -11   0   54.19    7.90
  -3  11   0   34.60    9.70
  -3  11   0   41.00    6.90
   3 -11   0   52.49    8.30
  -4 -11   0    5.00    4.40
   4  11   0    2.10    1.70
  -4  11   0    2.00    5.70
  -4 -11   0   -1.80   22.40
  -4  11   0    2.50    2.20
  -4 -11   0  -11.10   11.20
   5  11   0   79.99    7.30
  -5  11   0   61.69    8.50
  -5  11   0   57.79   14.10
  -5 -11   0   13.60   22.50
   5 -11   0   54.89    7.70
  -5 -11   0   22.00   20.40
  -6 -11   0    7.40   12.20
   6 -11   0   17.20    3.60
   6  11   0   17.20    2.90
  -6  11   0   11.10    2.90
   7  11   0   26.10    2.70
   0  12   0  189.78   28.80
   0 -12   0  225.78   19.70
  -1  12   0   19.70   13.10
  -1 -12   0   11.10    3.70
   1 -12   0   17.10    4.80
   1  12   0   13.90    2.90
  -1  12   0   13.60    3.40
  -1 -12   0   14.00    4.20
   2 -12   0  113.59   12.40
   2  12   0  113.19    9.60
  -2 -12   0  101.59   11.60
  -2 -12   0  112.69   12.70
  -2  12   0   96.79   10.80
  -2  12   0   80.29   26.30
  -2  12   0  110.19   15.70
   3  12   0  196.08   15.20
  -3 -12   0  184.08   17.90
  -3  12   0  202.88   24.60
  -3 -12   0  200.88   18.70
  -3  12   0  167.18   17.00
   3 -12   0  189.78   18.10
   4  12   0    4.90    2.20
  -4  12   0   13.30    8.30
  -4  12   0    4.90    2.80
  -4 -12   0    9.00    5.10
  -5 -12   0   10.20   16.30
  -5  12   0   40.50   12.90
   5 -12   0   24.80    4.70
  -5  12   0   32.30    6.70
   5 -12   0   22.20    3.60
   6  12   0   58.39    5.50
   6 -12   0   49.40    5.80
  -6  12   0   56.29    6.60
   7 -12   0   50.89    9.90
   0  13   0   16.60   22.40
  -1 -13   0  115.69   12.50
   1 -13   0  112.09   13.30
  -1 -13   0  118.39   13.40
  -1  13   0  114.39   11.40
  -1  13   0  122.39   26.80
   1  13   0  128.59   10.40
  -2  13   0   57.79   13.80
  -2 -13   0   38.10    7.30
  -2  13   0   42.80    6.70
  -2 -13   0   49.00    8.20
   2 -13   0   27.90    6.80
   2  13   0   43.40    5.30
   2 -13   0   43.60    7.80
   3 -13   0   11.80    5.30
  -3  13   0    3.20    7.10
  -3 -13   0    6.50    5.70
  -3 -13   0    1.90    5.70
   3  13   0    9.50    2.50
   3 -13   0   12.40    3.20
   4  13   0    0.00    1.30
  -4  13   0   -2.90    5.60
  -4 -13   0   -1.50    3.80
  -4  13   0   -0.90    1.80
  -5  13   0   16.90   11.10
   5  13   0   26.40    3.70
   5 -13   0   22.00    4.60
  -5  13   0   24.80    5.60
   5 -13   0   24.40    3.70
   6  13   0   16.30    3.10
  -6  13   0   19.50    3.60
   0  14   0   27.20    4.50
   0 -14   0   27.40    7.00
   1  14   0   13.90    3.10
  -1 -14   0   24.30    6.70
  -1  14   0   12.10    3.30
   1 -14   0   12.10    5.10
   2  14   0   -0.40    1.10
  -2 -14   0    3.50    3.20
  -2  14   0    0.60    2.30
   2 -14   0    0.90    3.20
  -2  14   0   -3.90    4.60
  -2 -14   0    0.40    2.10
   2 -14   0   -1.20    3.90
  -3  14   0   13.60    4.20
  -3  14   0   10.30    8.60
   3 -14   0    7.10    6.30
   3  14   0   12.20    2.50
  -3 -14   0   13.40    5.30
  -3 -14   0    5.20    3.80
   3 -14   0   17.30    3.80
   4  14   0   11.40    2.60
  -4  14   0   10.30    3.00
  -4  14   0    9.10    7.30
  -4 -14   0    9.10    6.30
   5 -14   0    4.70    2.90
  -5  14   0   10.50    3.30
  -5  14   0   31.40   14.90
   5  14   0    9.80    2.30
   5 -14   0   13.70    2.60
  -6  14   0    2.20    1.60
   6  14   0    0.30    0.80
  -6 -14   0   -0.10    1.10
   0 -15   0   -3.30    3.00
   0  15   0    0.80    1.30
   1 -15   0    0.50    3.10
   1  15   0   -0.50    1.20
  -1 -15   0    4.60    2.60
  -1 -15   0   -1.30    4.10
  -1  15   0   -2.40    1.60
   2  15   0   46.60    5.20
  -2  15   0   22.70   11.30
  -2 -15   0   43.30   10.20
   2 -15   0   55.69    9.60
  -2  15   0   36.10    6.50
   3 -15   0   10.50    3.00
  -3 -15   0   10.10    7.30
  -3  15   0   13.70    4.30
   3  15   0   20.90    3.50
  -3 -15   0   13.90    4.90
   3 -15   0   35.60    9.00
  -3  15   0   21.20    9.30
   4  15   0   85.69    7.30
   4 -15   0   60.29    7.80
  -4  15   0   69.99    9.30
  -4  15   0   45.20   12.90
  -5  15   0    0.30    1.70
   5 -15   0    1.70    2.20
   5  15   0    0.60    0.90
   5 -15   0    2.90    2.20
   6  15   0   42.60    4.30
  -6  15   0   30.20    4.80
   0 -16   0  616.54   48.40
   0  16   0  617.74   43.40
  -1  16   0    4.40    2.10
   1  16   0    4.30    1.60
   1 -16   0    7.00    4.30
  -1 -16   0    5.30    4.50
  -2  16   0  115.39   12.20
   2 -16   0  115.29   15.30
  -2  16   0  132.29   19.00
  -2 -16   0  104.69   14.60
   2  16   0  119.19   10.30
   3 -16   0   20.70   10.60
  -3 -16   0   12.10    8.10
  -3  16   0    5.00    8.80
  -3  16   0    0.20    1.90
   3 -16   0    4.70    2.20
   4  16   0  118.19    9.60
  -4  16   0  112.29   11.90
  -4  16   0  101.99   18.50
   4 -16   0  101.69   10.00
  -5  16   0    8.70    3.90
  -5 -16   0    3.70    3.90
  -6 -16   0    3.40    1.20
   0 -17   0   -3.80    3.10
   0  17   0   -1.10    1.20
   1 -17   0    1.10    5.40
   1  17   0    2.60    1.50
  -1 -17   0    0.80    2.20
  -1 -17   0    3.30    4.30
  -1  17   0   10.20    6.10
  -1  17   0    1.70    1.50
  -2  17   0   -8.70    6.60
  -2 -17   0   -5.20    4.90
   2 -17   0    0.90    2.50
   2 -17   0   -0.20    6.10
   2  17   0   -0.70    1.00
  -2  17   0   -2.00    1.30
  -2 -17   0    4.30    2.10
  -3  17   0   35.80   13.80
   3 -17   0   41.00    4.90
   3  17   0   49.80    5.40
   4  17   0   95.69    8.00
   4 -17   0   74.09    9.50
  -4  17   0   94.69    9.80
   5 -17   0    8.60    1.80
  -5  17   0   12.90    2.80
   5  17   0   13.70    2.00
   0  18   0    5.80    1.80
   0 -18   0   13.80    9.50
  -1 -18   0    5.00    3.10
   1  18   0    9.30    2.60
  -1 -18   0    3.10    5.70
   1 -18   0   14.60    6.00
  -1  18   0   11.40    6.90
   1 -18   0    3.80    3.10
  -1  18   0    4.90    2.10
   2 -18   0    0.60    1.50
   2 -18   0    0.00    2.50
  -2  18   0    1.60    9.50
  -2 -18   0    0.10    1.80
  -3  18   0    5.30    2.20
   3  18   0    4.00    1.40
   3 -18   0    4.80    2.50
   4  18   0    2.40    1.00
  -4 -18   0    2.50    1.40
  -4  18   0    2.00    1.60
  -4 -18   0   -0.40    1.70
   5 -18   0    1.50    1.20
  -5 -18   0    1.80    1.10
  -5  18   0    3.20    1.40
   5  18   0    0.20    0.70
   0 -19   0   -2.80    1.40
   1  19   0   10.50    2.70
  -1  19   0   12.50   11.70
  -1  19   0    9.10    2.70
   1 -19   0   11.40    3.50
  -2 -19   0    2.10    1.80
  -2  19   0    2.70    1.70
   2 -19   0   -1.20    1.20
   2 -19   0   -4.00    3.10
   2  19   0    1.00    1.10
  -3 -19   0    8.40    2.80
  -3 -19   0   10.90    3.80
  -4 -19   0   -0.50    1.10
   4  19   0    1.40    0.80
  -4  19   0    2.70    1.40
  -4 -19   0    2.20    1.20
   0 -20   0    0.50    1.50
   0  20   0   -0.30    1.00
  -1 -20   0    3.60    2.10
   1  20   0    6.00    1.80
   1 -20   0    2.20    2.20
  -1  20   0   10.50    2.80
   2  20   0    4.60    1.80
   2 -20   0    7.00    1.90
  -2  20   0    7.20    2.40
  -2 -20   0    2.00    2.40
  -2 -20   0    1.60    1.70
  -3 -20   0   16.00    3.10
  -3  20   0   21.40    4.00
   3  20   0   15.60    2.60
   4 -20   0    3.10    0.90
  -4  20   0    3.60    1.70
   4  20   0    3.70    1.10
   0 -21   0    0.60    1.60
   0  21   0    2.00    0.90
   1  21   0   -1.30    0.90
   1 -21   0   -0.70    2.10
  -1  21   0    1.50    1.40
   1 -21   0   -0.50    1.00
  -1 -21   0   -0.40    1.40
  -2  21   0   -1.60    0.90
   2 -21   0   -2.10    1.10
   2  21   0    1.90    1.10
  -2 -21   0    1.70    1.10
  -3 -21   0   11.40    2.20
   3  21   0   15.30    2.20
  -3  21   0   10.30    2.30
   0  22   0   -0.70    0.90
   0 -22   0    1.10    1.50
   1 -22   0   13.60    2.40
   1 -22   0   10.30    2.70
  -1  22   0   19.20    3.50
   2 -22   0   10.20    1.80
  -2  22   0    6.90    1.80
   2  22   0   12.10    2.10
  -3  22   0    2.50    1.60
  -3 -22   0    4.80    1.10
   3 -22   0    3.30    1.00
   3  22   0    4.00    1.10
  -3 -22   0    1.30    1.00
   0 -23   0    1.10    0.90
   0  23   0    0.30    0.90
   0 -23   0    0.50    0.90
   1  23   0    1.00    1.10
  -1 -23   0    0.30    1.10
  -1  23   0    1.20    1.00
   1 -23   0    2.00    1.10
  -1 -23   0    2.10    0.90
   2  23   0   16.10    2.20
  -2 -23   0   16.60    2.10
  -2  23   0   10.10    2.10
   0  24   0    4.00    1.30
   0 -24   0    5.10    1.10
   0 -24   0    2.80    1.30
  -1   0  -1   76.09    7.30
  -1   0   1   90.89    8.50
  -1   0   1   78.39    6.70
  -1   0  -1   82.49    6.20
  -1   0   1   75.59    5.90
  -1   0   1   84.39    7.60
  -1   0  -1   83.09    8.10
   1   0  -1   81.59    5.80
  -2   0  -1   37.80    5.40
  -2   0  -1   34.30    2.90
  -2   0  -1   30.00    3.80
  -2   0   1   35.10    5.50
  -2   0   1   32.50    4.40
  -2   0  -1   36.40    6.20
  -2   0   1   36.20    6.20
  -3   0   1    2.10    1.80
  -3   0   1   12.80    5.30
  -3   0  -1    3.60    2.10
  -3   0  -1    3.10    2.20
  -3   0   1    1.20    1.90
  -4   0  -1   47.60   12.60
  -4   0   1   21.70    5.40
  -4   0   1   40.40   11.10
  -4   0   1   35.70    8.60
  -4   0  -1   37.80    9.00
  -4   0  -1   27.30    5.50
  -5   0   1    2.10    3.70
  -5   0  -1   18.20   12.40
  -5   0  -1   10.20    3.10
  -5   0   1    7.20    5.10
   5   0  -1    6.80    3.00
  -5   0  -1   -0.80    5.90
  -5   0  -1    5.10    4.90
  -5   0   1    8.30    2.50
   5   0   1    9.30    2.60
  -6   0  -1   30.00    9.80
  -6   0   1  -26.50   23.20
  -6   0   1   27.90    4.50
   6   0   1   21.60    4.90
  -6   0  -1   18.90    4.20
  -6   0   1   20.10    9.10
  -6   0  -1   49.50   23.50
   6   0  -1   22.10    4.60
   7   0  -1    1.60    1.30
   7   0   1   -0.60    1.40
  -8   0   1   -4.10    5.80
   8   0   1    0.10    0.80
  -8   0  -1    0.80    5.40
   0  -1   1   21.50    1.80
   0   1   1   18.10    1.60
   0   1  -1   19.70    2.00
   0  -1  -1   21.50    1.80
   0   1   1   19.80    1.80
   1  -1   1  303.97   19.80
  -1  -1  -1  326.07   23.00
  -1   1   1  303.57   23.20
  -1  -1  -1  296.67   21.80
  -1   1   1  313.37   22.30
  -1  -1   1  303.17   21.10
  -1   1  -1  305.47   23.00
  -1  -1   1  291.97   21.80
   1  -1  -1  295.77   20.20
  -1   1  -1  300.47   22.00
  -1  -1   1  318.37   23.40
  -2   1   1  179.98   18.20
  -2   1   1  182.58   15.00
  -2  -1  -1  183.48   13.00
  -2  -1  -1  190.88   14.60
  -2  -1  -1  194.58   18.20
  -2   1   1  188.98   16.80
  -2  -1  -1  198.58   16.70
   2  -1   1  194.88   12.80
  -2   1  -1  199.38   18.50
   2  -1  -1  196.68   13.40
  -2  -1   1  199.38   15.30
  -2   1  -1  202.78   16.90
  -2   1  -1  189.38   14.50
  -2  -1   1  194.88   16.60
  -3  -1  -1    7.20    3.40
  -3  -1  -1   20.30    7.00
  -3   1   1   14.60    5.00
  -3  -1  -1   14.80    3.00
  -3   1   1    8.70    2.90
  -3   1   1    6.00    3.10
  -3  -1   1   17.70    3.30
  -3   1  -1   11.80    3.00
  -3   1  -1   13.00    5.50
  -3   1  -1   10.00    3.70
  -3  -1   1   13.50    5.90
  -3  -1   1   11.10    4.20
  -4  -1  -1   95.29   13.00
  -4   1   1   93.89   20.40
  -4   1   1   94.09   13.10
  -4  -1  -1  115.49   16.60
  -4   1   1   83.09   10.40
  -4  -1  -1   99.09   10.00
  -4  -1   1   91.09   12.60
  -4  -1   1  104.49   17.30
  -4  -1   1   90.39   10.50
  -4   1  -1   76.59   16.30
  -4   1  -1  100.39   13.50
  -4   1  -1   82.29    9.90
   5  -1   1   15.90    3.90
  -5   1   1   20.50    4.40
  -5  -1  -1    9.40    5.50
  -5  -1  -1   16.00    3.80
  -5  -1  -1    6.70    5.00
  -5   1   1   16.80    6.90
   5   1  -1   13.90    3.20
  -5  -1  -1   -1.90   11.60
  -5   1   1   14.10    6.30
  -5  -1   1   27.20   16.20
  -5   1  -1   18.40    6.90
  -5  -1   1   20.40    6.50
  -5  -1   1    6.80    4.50
  -5  -1   1   11.50    3.30
   5   1   1   14.40    3.60
  -5   1  -1   12.80   12.20
  -5   1  -1   17.30    3.80
   5  -1  -1   12.60    3.40
  -6   1   1   36.40    5.20
   6  -1   1   36.20    5.70
  -6  -1  -1   15.90    8.00
   6   1  -1   35.30    5.60
  -6  -1  -1   41.60    5.70
  -6   1   1   31.30   28.40
  -6  -1  -1   -4.60   23.20
  -6   1   1   38.90   10.90
   6   1   1   36.80    5.60
  -6  -1   1   31.70    5.20
  -6  -1   1   52.89   25.90
   6  -1  -1   34.40    5.50
  -6   1  -1   25.60   10.00
  -6  -1   1   43.10   12.90
  -6   1  -1   34.50    5.30
   7   1  -1    8.20    2.40
   7  -1   1   10.00    2.80
  -7   1   1    8.90    2.50
  -7   1   1    6.30    6.60
   7  -1  -1    9.70    2.70
   7   1   1   12.30    3.00
  -8   1   1    1.00    8.30
  -8  -1  -1   -9.00    5.80
  -8  -1   1   -1.30    7.70
   8   1   1    1.70    1.00
  -8   1  -1    6.80    7.10
   0  -2  -1 2174.48  136.89
   0  -2  -1 2190.68  136.59
   0   2  -1 1953.40  136.79
   0  -2   1 2223.28  136.69
  -1   2   1  244.88   20.10
  -1  -2  -1  252.87   17.50
  -1  -2  -1  255.27   19.90
   1  -2   1  245.28   16.90
  -1  -2   1  261.27   18.00
  -1  -2   1  233.48   18.40
  -1   2  -1  246.18   20.20
   1  -2  -1  253.97   17.10
  -1  -2   1  300.37   21.10
  -1   2  -1  235.18   18.70
  -2  -2  -1  449.36   32.00
  -2   2   1  454.05   37.00
  -2   2   1  463.85   34.90
  -2  -2  -1  491.85   36.80
  -2  -2  -1  445.86   34.00
  -2   2  -1  461.85   34.60
  -2  -2   1  466.35   34.40
  -2  -2   1  461.65   32.70
  -2  -2   1  494.25   37.30
  -2   2  -1  470.45   36.90
   2  -2  -1  458.75   30.90
  -3   2   1   55.39    8.30
  -3   2   1   46.30    6.30
  -3  -2  -1   40.40    8.60
  -3  -2  -1   45.50    5.70
  -3  -2  -1   40.30    7.30
  -3   2   1   50.59    9.70
  -3   2  -1   33.50    9.80
   3  -2  -1   47.40    4.40
  -3  -2   1   48.60    6.20
  -3  -2   1   40.70    7.00
  -3  -2   1   46.00   11.00
  -3   2  -1   45.70    7.60
  -3   2  -1   41.90    5.80
   4   2  -1   50.99    9.40
  -4  -2  -1   49.20    7.30
  -4   2   1   67.99   16.00
  -4   2   1   45.00    7.50
  -4  -2  -1   59.69   13.80
  -4  -2  -1   49.90    8.90
  -4   2   1   58.19    9.70
   4  -2   1   48.60    8.10
  -4   2   1   46.30    7.80
  -4  -2   1   49.99    7.70
   4  -2  -1   48.80    7.10
  -4  -2   1   70.99   10.10
  -4   2  -1   60.79    8.00
  -4   2  -1   56.19    9.80
  -4  -2   1   53.49   14.70
  -4   2  -1   65.69   13.30
  -5  -2  -1   31.50    9.00
  -5  -2  -1   46.30    6.00
  -5   2   1   44.20    6.40
   5  -2   1   38.60    6.20
   5   2  -1   47.20    6.60
  -5   2   1   41.10   11.00
  -5   2   1   57.19   11.00
  -5  -2  -1   72.99   21.10
  -5  -2   1   59.29    6.70
  -5   2  -1   45.30    6.30
  -5   2  -1   64.09   14.50
  -5  -2   1   46.90    9.20
  -5  -2   1   52.89    9.70
  -5  -2   1   59.89   21.00
   5  -2  -1   46.40    6.50
   5   2   1   47.10    6.70
  -6  -2  -1   39.30   23.10
  -6   2   1   54.59    6.70
   6  -2   1   61.89    7.50
  -6  -2  -1   55.09   11.80
   6   2  -1   47.90    6.80
  -6   2   1   49.10   12.90
  -6  -2  -1   62.79    6.80
  -6  -2   1   -2.80   27.60
  -6   2  -1   60.59   24.50
   6  -2  -1   43.10    6.60
  -6  -2   1   62.79   11.10
  -6   2  -1   54.49    6.40
  -6  -2   1   51.59    6.60
   6   2   1   51.09    7.00
  -6   2  -1   54.59   14.00
   7   2  -1   19.70    3.80
   7  -2   1   20.50    3.80
  -7   2   1    8.20    6.70
  -7   2   1   23.50    3.80
  -7   2  -1   16.10    9.60
   7  -2  -1   25.10    4.00
   7   2   1   22.10    3.60
  -8   2   1    3.00    7.20
  -8  -2  -1   -1.30    5.50
  -8  -2   1   -0.60    5.90
  -8   2  -1    8.30    8.80
   0   3  -1   26.00    5.30
   0   3   1   44.40    6.30
   1  -3   1  313.07   21.90
  -1  -3  -1  297.97   24.90
  -1   3   1  312.97   25.60
  -1  -3  -1  339.97   22.40
  -1  -3   1  341.97   22.80
  -1  -3   1  316.47   23.20
  -1   3  -1  347.07   26.20
  -1  -3   1  325.27   25.80
   1  -3  -1  315.37   22.00
   2  -3   1  226.98   15.70
  -2   3   1  218.78   19.60
  -2  -3  -1  232.78   17.20
  -2   3   1  219.38   21.50
  -2  -3  -1  230.58   19.60
  -2  -3  -1  262.87   22.10
  -2  -3   1  218.88   17.50
  -2   3  -1  224.98   21.50
  -2   3  -1  227.98   19.50
  -2  -3   1  209.78   18.40
   2  -3  -1  216.28   16.00
  -2  -3   1  243.28   22.10
   3  -3   1   31.40    3.20
  -3   3   1   32.10    5.30
  -3  -3  -1   29.00    4.90
  -3   3   1   39.20    7.20
  -3  -3  -1   39.20    6.60
  -3  -3  -1   39.40   10.50
  -3   3   1   29.40    8.80
  -3  -3   1   49.40    9.70
  -3   3  -1   34.30    8.00
  -3   3  -1   43.10    9.10
  -3   3  -1   37.10    5.10
  -3  -3   1   32.90    5.20
   3  -3  -1   33.50    3.70
  -3  -3   1   41.20    6.80
  -4   3   1   30.20    6.80
  -4   3   1   55.09   12.20
  -4  -3  -1   42.60    6.50
  -4   3   1   34.80   11.20
   4   3  -1   28.20    5.40
   4  -3   1   33.40    5.80
  -4  -3  -1   24.80    6.50
  -4  -3  -1   52.69   13.30
  -4   3   1   33.10    5.40
  -4  -3   1   37.00    9.10
  -4  -3   1   28.50    6.20
  -4  -3   1   29.80    5.30
  -4   3  -1   30.10    8.90
  -4   3  -1   24.60   10.30
  -4  -3   1   49.90   14.20
   4   3   1   28.10    4.90
   4  -3  -1   28.90    5.40
  -4   3  -1   31.90    5.50
   5  -3   1   65.99    8.50
  -5  -3  -1   64.89   11.10
  -5   3   1   73.49    8.50
  -5   3   1   67.99   12.60
  -5   3   1   77.99   14.30
  -5  -3  -1   90.69   13.10
   5   3  -1   86.89    8.80
  -5  -3  -1  106.39   24.70
  -5   3   1  113.69   32.00
  -5  -3  -1   79.69    8.40
   5  -3  -1   72.39    8.60
  -5   3  -1   92.79   14.00
  -5  -3   1   65.49   10.90
  -5  -3   1   74.19   12.70
  -5  -3   1   75.59   23.10
  -5   3  -1   84.59   23.50
  -5   3  -1   75.09    8.40
   5   3   1   65.39    8.40
  -5  -3   1   82.89    8.50
  -6   3   1   44.90   11.20
   6   3  -1   51.09    6.50
  -6   3   1   47.70    6.40
  -6  -3  -1   49.80   22.70
   6  -3   1   45.80    6.70
   6   3   1   37.60    5.80
  -6  -3   1   53.89   13.40
  -6   3  -1   37.40   10.20
  -6  -3   1   51.59   25.80
   6  -3  -1   36.40    5.80
  -6   3  -1   34.30   29.10
  -6  -3   1   40.70    5.60
  -6   3  -1   37.50    5.60
  -7   3   1   23.10    3.80
  -7   3   1   12.50    8.60
   7  -3   1   17.50    3.60
   7   3  -1   19.80    3.70
   7  -3  -1   18.50    3.80
  -7   3  -1   24.50    5.50
   7   3   1   24.00    3.70
  -7   3  -1    9.50    8.70
   0  -4  -1    1.70    0.70
   0   4  -1    5.70    3.40
   0  -4   1    2.20    0.80
   1  -4   1   93.59    7.80
  -1  -4  -1  106.09    8.10
  -1  -4  -1   91.49   10.40
  -1   4   1   84.09   10.90
  -1  -4   1   86.09   10.70
  -1  -4   1   92.69    8.20
   1  -4  -1   97.99    7.80
  -1   4  -1   95.79   11.50
   2  -4   1   36.40    3.70
  -2  -4  -1   35.50    7.40
  -2   4   1   41.60    6.40
  -2  -4  -1   41.10    4.80
  -2   4   1   39.10    8.00
  -2  -4  -1   34.20    5.50
  -2  -4   1   32.20    5.30
  -2   4  -1   31.90    6.90
  -2  -4   1   37.60    5.20
   2  -4  -1   32.60    3.80
  -2  -4   1   46.70    7.50
  -2   4  -1   34.60    7.30
  -3  -4  -1   86.99   16.10
  -3   4   1   80.79   14.30
  -3   4   1   92.79   12.10
  -3  -4  -1   84.09   10.80
   3  -4   1   88.99    7.20
  -3  -4  -1   90.19    9.30
  -3  -4   1  102.59   15.40
  -3  -4   1   93.19   11.00
   3  -4  -1   89.69    7.70
  -3   4  -1   96.49   14.40
  -3  -4   1   91.39    9.60
  -3   4  -1   95.39   12.10
  -4  -4  -1    2.00    2.90
  -4   4   1    4.20    2.50
  -4  -4  -1   11.50    3.80
  -4  -4  -1    1.20    2.00
  -4   4   1    6.50    3.20
  -4   4   1    3.70    3.10
  -4  -4  -1    0.30    7.60
  -4   4   1    2.80    8.80
  -4   4  -1    4.40    4.30
  -4   4  -1   11.10    4.00
  -4   4  -1    1.50    8.60
  -4  -4   1    0.80    7.50
  -4  -4   1    2.70    2.00
  -4  -4   1   10.20    3.00
  -4  -4   1    5.90    3.50
   4  -4  -1    1.70    2.30
  -4   4  -1    3.00    1.80
   4   4   1    6.40    2.80
  -5  -4  -1   79.09   21.90
   5  -4   1   65.79    8.60
  -5   4   1   82.49   13.90
  -5  -4  -1   77.79    7.70
  -5  -4  -1   59.39   10.70
  -5   4   1   52.69    8.20
   5   4  -1   59.99    8.20
  -5  -4   1   64.99   14.20
   5   4   1   60.09    8.40
  -5  -4   1   51.69   12.10
  -5   4  -1   74.09   13.70
   5  -4  -1   49.50    7.50
  -5   4  -1   46.50    7.00
  -5  -4   1   26.60   18.50
  -5   4  -1   75.19   22.90
  -5  -4   1   67.59    7.40
  -6   4   1   37.80   10.70
   6  -4   1   31.50    5.60
   6   4  -1   36.20    5.20
  -6   4   1   33.00    5.60
  -6  -4  -1    2.40   25.70
  -6  -4   1  -23.30   27.10
  -6   4  -1   32.20    5.40
  -6   4  -1   32.40    9.70
   6   4   1   30.50    5.20
   6  -4  -1   31.30    5.40
   7   4  -1   11.10    2.70
   7  -4   1   17.40    3.50
  -7   4   1   10.10    2.60
  -7   4   1   -3.70   11.90
  -7  -4  -1   10.80   10.10
  -7   4  -1   12.10    2.90
   7  -4  -1   11.00    3.00
   7   4   1   11.80    2.90
   0  -5   1  175.78   12.90
   0  -5  -1  166.78   12.70
   1  -5   1  683.73   46.40
  -1  -5  -1  740.83   46.60
  -1   5   1  722.03   52.79
  -1  -5   1  686.73   46.70
  -1   5  -1  648.44   52.19
   1  -5  -1  662.43   46.30
  -2  -5  -1  204.78   15.20
  -2   5   1  217.28   21.00
  -2   5   1  192.88   17.90
   2  -5   1  186.78   14.00
  -2  -5  -1  204.28   20.00
  -2  -5   1  160.98   19.10
   2  -5  -1  174.18   14.00
  -2   5  -1  181.38   17.40
  -2   5  -1  193.18   20.50
  -2  -5   1  164.18   15.90
  -2  -5   1  176.98   15.20
  -3  -5  -1  335.87   24.50
  -3   5   1  306.27   32.00
   3  -5   1  312.37   22.00
  -3  -5  -1  324.77   27.00
  -3   5   1  323.57   28.70
  -3  -5  -1  327.47   31.20
  -3  -5   1  295.97   24.50
  -3   5  -1  302.17   31.80
  -3  -5   1  321.57   31.90
   3  -5  -1  304.37   22.40
  -3  -5   1  313.17   26.60
  -3   5  -1  312.07   28.10
  -4  -5  -1  120.39   11.10
  -4   5   1  134.39   17.00
  -4   5   1  124.09   23.50
  -4  -5  -1  123.39   15.20
  -4  -5  -1  120.09   20.40
  -4  -5  -1  118.59   12.60
  -4   5   1  117.89   13.50
  -4   5  -1  118.59   13.00
  -4   5  -1  131.79   20.50
  -4   5  -1  149.69   17.80
  -4  -5   1  136.09   22.90
  -4  -5   1  134.39   11.60
  -4  -5   1  100.29   14.40
  -4  -5   1  127.99   15.40
  -5  -5  -1  197.88   30.00
  -5   5   1  158.28   25.70
   5   5  -1  197.58   16.60
  -5   5   1  200.58   17.20
  -5   5   1  234.88   36.60
  -5  -5  -1  177.08   25.50
   5  -5   1  184.18   17.20
  -5  -5   1  191.48   33.30
   5  -5  -1  204.98   18.20
  -5   5  -1  161.88   26.10
   5   5   1  189.88   16.50
  -5  -5   1  186.78   18.80
  -5   5  -1  185.48   17.60
  -5   5  -1  224.18   37.00
  -6   5   1   44.00    6.30
   6  -5   1   46.70    6.80
   6   5  -1   47.50    6.00
  -6   5   1   47.20   12.10
  -6  -5  -1   59.39   22.40
  -6   5  -1   58.19   14.80
   6   5   1   51.79    6.10
  -6   5  -1   41.20    6.10
   6  -5  -1   37.20    6.20
  -6  -5   1    1.40   29.80
   7  -5   1   30.10    4.60
  -7   5   1   33.30    6.90
   7   5  -1   28.80    4.30
   7  -5  -1   40.20    6.30
  -7   5  -1   44.70    5.00
   7   5   1   36.60    4.50
   0   6   1   12.70    6.60
   0  -6  -1   23.80    3.20
   0  -6   1   24.80    3.30
  -1  -6  -1  583.14   38.00
  -1   6   1  584.74   45.70
   1  -6   1  544.45   38.00
   1  -6  -1  535.25   37.90
  -1   6  -1  513.35   44.60
  -1  -6   1  540.85   39.00
  -2  -6  -1   39.90    9.90
  -2  -6  -1   41.80    5.00
   2  -6   1   42.40    4.60
  -2   6   1   41.60    9.00
  -2  -6   1   29.00    8.80
  -2   6  -1   40.10    6.30
  -2   6  -1   28.90    9.20
  -2  -6   1   33.90    4.90
  -3  -6  -1   94.29   10.10
  -3   6   1  101.39   13.60
   3  -6   1   95.89    8.50
  -3  -6  -1   79.39   14.40
  -3   6   1   83.59   16.10
  -3  -6   1  106.99   10.90
  -3   6  -1  118.39   14.30
  -3   6  -1  122.39   17.50
   3  -6  -1  108.29    9.20
  -3  -6   1  102.59   15.80
  -4  -6  -1   66.69    8.70
  -4   6   1   71.29   17.00
  -4   6   1   58.89    9.50
  -4   6   1   66.49   13.00
  -4   6   1   49.80    7.30
   4   6  -1   64.19    7.40
  -4  -6  -1   74.69   15.30
  -4   6  -1   77.79   12.50
  -4   6  -1   58.29    9.40
   4  -6  -1   60.79    7.90
  -4  -6   1   56.89   15.70
  -4   6  -1   70.59    8.00
  -4   6  -1   70.89   17.70
   4   6   1   71.49    7.90
  -4  -6   1   74.19    9.20
   5   6  -1    6.20    2.20
  -5   6   1   37.70   23.90
  -5   6   1    5.20    5.20
  -5   6   1    6.50    2.90
  -5  -6  -1   -4.00    5.10
   5  -6   1    6.00    2.40
  -5   6  -1   -5.10   18.00
  -5   6  -1    3.10    2.20
  -5  -6   1   -9.40   16.20
  -5   6  -1   -3.70    4.70
   5  -6  -1    1.90    2.00
  -5  -6   1    0.70    5.20
   5   6   1    5.30    2.10
   6  -6   1   80.59   12.10
   6   6  -1   81.69   10.70
  -6  -6  -1   81.19   36.90
  -6   6  -1   87.29   18.00
  -6  -6   1   35.90   28.90
   6   6   1   80.19   11.50
   7   6  -1   43.20    4.50
  -7   6   1   38.70    4.60
   7  -6   1   37.10    6.90
   7  -6  -1   35.80    4.80
   7   6   1   33.10    4.40
  -7  -6   1   13.30   11.60
  -7   6  -1   39.20    4.60
   0  -7  -1   19.50    3.10
   0   7   1   20.10    8.20
   0  -7  -1   31.90    5.20
   0  -7   1   20.20    3.40
   0   7  -1   15.30    7.10
   1  -7   1  169.18   14.20
  -1  -7  -1  174.98   14.00
  -1   7   1  169.38   20.50
  -1  -7   1  183.58   14.30
  -1   7  -1  145.49   19.60
   1  -7  -1  178.38   14.30
  -2   7   1   36.10   10.90
  -2   7   1   41.90    7.40
  -2  -7  -1   22.00    7.30
  -2  -7  -1   32.70    4.90
   2  -7   1   30.70    4.40
  -2   7  -1   33.40    6.40
   2  -7  -1   40.80    4.90
  -2  -7   1   35.40    5.20
  -2   7  -1   40.20   10.40
  -2  -7   1   19.20    7.60
  -3   7   1  208.38   27.50
  -3   7   1  191.28   25.30
  -3  -7  -1  155.58   22.20
   3  -7   1  185.18   14.60
  -3  -7  -1  193.18   16.40
  -3  -7   1  155.98   22.70
  -3   7  -1  171.48   23.00
  -3  -7   1  179.88   16.50
  -3   7  -1  215.08   21.50
   3  -7  -1  187.58   15.00
  -4   7   1    0.30    9.50
  -4  -7  -1   -1.50    2.40
   4   7  -1    4.00    2.20
  -4   7   1    1.60    3.30
  -4   7   1    4.50    2.30
  -4  -7  -1    8.80    7.80
   4   7   1    0.70    1.50
  -4  -7   1    0.00    3.00
  -4   7  -1    6.90    2.50
   4  -7  -1    5.10    2.30
   4  -7  -1    3.40    3.50
  -4  -7   1   13.80   12.20
  -4   7  -1    2.80    4.00
  -4   7  -1    5.50    3.40
  -5  -7  -1  130.59   15.00
  -5   7   1  109.79   11.50
   5  -7   1  113.39   11.70
   5   7  -1  123.59   11.00
  -5   7   1  107.49   18.30
  -5  -7  -1   90.39   24.50
  -5   7  -1   98.99   11.30
   5  -7  -1   91.39   10.70
  -5  -7   1   66.79   24.50
  -5   7  -1  141.29   19.10
  -5   7  -1  232.98   58.29
   5   7   1  113.79   10.80
  -6   7   1   -4.40    5.70
   6  -7   1    3.70    2.30
  -6   7   1    1.10    1.70
  -6  -7  -1    9.80   27.90
   6   7  -1    1.40    1.50
   6  -7  -1    3.30    2.00
  -6   7  -1    1.30    1.90
  -6   7  -1   -5.50    5.70
   6   7   1    3.00    1.50
  -7  -7  -1    3.80    9.00
  -7   7   1   15.00    3.00
  -7  -7  -1   10.40    3.30
   7   7  -1   12.60    2.70
   7  -7   1   12.10    2.60
  -7  -7   1   -1.20    5.90
  -7   7  -1    7.80    2.50
   7  -7  -1    8.10    2.30
   7   7   1    6.00    2.60
  -7  -7   1    1.50    4.00
   0  -8   1   23.10    3.50
   0  -8  -1   25.00    3.60
   0  -8  -1   19.40    3.80
   0   8  -1    8.60    8.50
   1  -8   1   40.60    5.60
  -1  -8  -1   49.90    5.80
  -1   8   1   39.10   11.20
  -1   8  -1   40.40   10.80
  -1  -8   1   47.40    6.00
   1  -8  -1   50.29    6.00
   2  -8   1   45.80    5.80
  -2   8   1   52.19    8.90
  -2   8   1   49.00   12.30
  -2  -8  -1   52.89    6.50
  -2   8  -1   50.49   13.50
  -2   8  -1   50.69    8.50
  -2  -8   1   48.10    6.60
   2  -8  -1   48.80    6.10
  -3  -8  -1   21.00    9.40
  -3  -8  -1   23.70    5.00
   3  -8   1   30.90    4.70
  -3   8   1   32.20   12.80
  -3   8   1   32.10    9.80
  -3   8  -1   41.30   10.00
  -3   8  -1   23.20   10.30
   3  -8  -1   28.40    4.90
  -3  -8   1   29.90    6.20
  -3  -8   1   22.90   10.10
  -4   8   1   12.90    5.20
  -4   8   1    6.60    4.70
  -4   8   1   33.30   20.60
   4   8  -1   11.90    3.20
  -4  -8  -1    3.80    3.50
  -4  -8  -1   24.30    9.70
  -4   8   1    6.50    2.40
  -4   8  -1    5.60    2.50
  -4  -8   1   18.10    5.10
  -4   8  -1   10.70    5.90
  -4   8  -1   -7.70   12.90
   4   8   1   12.50    3.20
   5   8  -1   12.90    3.50
  -5   8   1   16.00    7.40
  -5  -8  -1   11.60    5.80
  -5  -8  -1   11.60   21.30
   5  -8   1   11.80    3.40
  -5   8   1    9.30    2.80
   5   8   1   17.60    3.90
  -5   8  -1   17.20    4.50
  -5   8  -1    8.20    6.80
   5  -8  -1   12.90    3.60
  -5  -8   1  -13.90   12.60
  -5   8  -1   54.69   28.10
  -5  -8   1   13.60    5.50
  -6  -8  -1   -0.30    8.70
   6   8  -1    2.10    1.50
  -6   8   1    5.20    6.80
   6  -8   1    1.10    2.10
  -6   8   1    2.50    1.70
   6   8   1    0.80    1.00
  -6   8  -1    0.60    1.20
  -6  -8   1   16.20   12.00
  -6   8  -1   -6.70    7.20
   6  -8  -1   -0.50    1.90
   7   8  -1    6.70    1.70
  -7   8   1   10.70    2.30
  -7  -8  -1    5.00    2.70
   7  -8   1    7.90    2.00
  -7  -8  -1   -3.40    7.20
   7   8   1    6.30    1.80
  -7  -8   1    3.80    2.30
   7  -8  -1    6.20    1.90
  -7   8  -1    5.80    2.10
  -7  -8   1    5.90    7.20
   0   9  -1  118.79   19.20
   0  -9   1  173.08   13.10
   0   9   1  125.19   20.40
  -1  -9  -1  180.48   14.40
  -1   9   1  187.48   23.90
   1  -9   1  163.38   14.70
   1  -9  -1  155.88   14.40
  -1  -9   1  153.58   14.00
  -2   9   1  284.87   27.10
  -2  -9  -1  278.87   22.10
   2  -9   1  264.57   21.80
  -2   9   1  281.77   32.60
   2  -9  -1  278.37   22.00
  -2   9  -1  257.27   31.90
  -2  -9   1  287.97   22.60
  -2   9  -1  275.57   26.20
  -3  -9  -1   44.80    7.10
  -3  -9  -1   59.99    7.70
   3  -9   1   44.90    6.80
  -3  -9  -1   24.10   11.60
  -3   9   1   50.99   16.60
   3   9  -1   50.29    5.70
  -3   9   1   40.70    6.20
   3  -9  -1   55.89    7.10
  -3  -9   1   48.80    7.50
  -3   9  -1   46.60    6.80
  -3   9  -1   51.09   12.30
  -3   9  -1   54.09   17.70
   3   9   1   46.00    5.70
  -4   9   1   58.89    7.70
  -4  -9  -1   81.59   15.90
  -4   9   1   80.49   14.20
  -4  -9  -1   33.70   14.20
   4   9  -1   68.49    7.10
  -4   9   1   42.40   29.20
  -4   9  -1   56.59   11.30
  -4   9  -1   46.30   11.10
  -4   9  -1   48.10    7.30
  -4   9  -1   55.79   21.80
  -4  -9   1   43.10   16.10
  -4  -9   1   59.49    9.40
   4   9   1   59.49    6.90
   5  -9   1  118.19   12.20
   5   9  -1  126.49   11.10
  -5  -9  -1   88.29   14.60
  -5   9   1  101.99   11.90
  -5   9   1  121.79   20.70
   5   9   1  130.99   11.40
  -5   9  -1  141.09   20.20
  -5   9  -1  124.69   12.50
   5  -9  -1  129.89   12.20
  -5  -9   1   98.39   14.80
   5  -9  -1  118.79    9.70
  -6  -9  -1    6.20    8.20
  -6   9   1   -0.90    1.40
   6   9  -1    2.00    1.30
  -6   9   1    0.50    6.90
   6  -9   1    5.50    2.10
   6  -9  -1    2.30    2.00
  -6  -9   1    9.30   12.30
   6   9   1    1.70    1.30
  -6   9  -1   -0.30    8.10
  -6   9  -1    1.10    1.50
  -7  -9  -1   -2.60    6.90
  -7   9   1   17.90    3.30
  -7  -9  -1   10.00    4.30
  -7  -9   1    2.60   11.00
  -7   9  -1   -7.10   13.00
   0  10   1  286.27   34.00
   0 -10  -1  342.57   25.50
   0  10  -1  257.37   32.50
   0 -10   1  342.67   24.30
  -1  10   1  241.38   30.50
  -1 -10  -1  218.78   19.40
   1 -10   1  217.78   19.10
  -1 -10  -1  224.88   18.40
   1 -10  -1  231.48   19.20
  -1 -10   1  219.38   18.40
  -1  10  -1  232.28   28.40
  -2 -10  -1  434.46   34.50
   2 -10   1  459.45   33.90
  -2 -10  -1  425.86   33.70
  -2  10   1  440.96   48.40
  -2  10   1  438.56   46.30
   2 -10  -1  467.45   34.10
  -2 -10   1  447.36   34.00
  -2  10  -1  463.45   46.90
  -2  10  -1  503.85   39.90
   3  10  -1   61.99    6.70
  -3  10   1   56.99    8.00
  -3 -10  -1   72.19    8.80
   3 -10   1   75.79    8.90
  -3  10   1   70.09   12.30
   3  10   1   58.19    6.80
  -3  10  -1   63.89   18.50
   3 -10  -1   58.69    9.60
  -3  10  -1   56.09    8.00
  -3 -10   1   61.19    8.60
  -3  10  -1   70.69   13.10
  -4 -10  -1   37.80    7.30
  -4 -10  -1   25.50   21.40
  -4  10   1   41.80   12.30
  -4 -10  -1   32.40   13.70
  -4 -10   1    1.30   20.70
  -4 -10   1   21.00    6.60
  -4  10  -1   37.90   11.70
  -4  10  -1   -0.50   20.30
  -4 -10   1   29.60    6.50
   5  10  -1    9.00    2.80
  -5 -10  -1   -0.60   11.80
  -5  10   1    7.90    3.10
  -5 -10  -1   -3.30    8.80
  -5  10   1    9.70    8.60
   5 -10   1   11.70    3.70
   5 -10   1    7.80    2.30
  -5 -10  -1    4.30   14.70
  -5  10  -1    5.70    7.00
  -5  10  -1   10.20    3.60
  -5 -10   1   18.10   16.10
   5  10   1   11.30    3.00
  -5 -10   1   17.60    7.50
   5 -10  -1    8.30    3.00
  -5 -10   1  -15.70   16.70
  -6  10   1   33.90   13.50
  -6  10   1   32.90    5.50
   6 -10   1   35.10    5.50
   6  10  -1   37.30    4.70
  -6  10  -1   44.50    5.90
  -6  10  -1   74.99   17.70
   6  10   1   40.80    4.90
   6 -10  -1   38.80    5.50
  -7 -10  -1   32.80    4.30
  -7 -10   1   33.50    6.00
   0  11  -1   71.19   17.50
   0 -11   1   81.29    9.70
   0  11   1   67.39   17.50
   0 -11  -1   87.39   10.00
  -1  11   1  136.09   22.40
  -1 -11  -1  110.59   12.20
   1 -11   1  108.69   11.80
  -1 -11  -1  117.99   11.60
  -1  11  -1   99.69   21.80
  -1 -11   1  110.79   11.40
   1 -11  -1  110.49   11.70
  -2 -11  -1  114.19   17.40
   2  11  -1  126.79   10.70
  -2  11   1  127.69   12.30
  -2  11   1  121.79   27.60
  -2  11   1  158.38   18.40
  -2 -11  -1  132.69   13.10
   2 -11   1  137.89   13.20
  -2 -11   1  120.09   12.70
   2  11   1  113.39   10.50
  -2  11  -1  147.89   17.60
  -2  11  -1  116.99   24.40
  -2  11  -1  125.39   12.10
  -3 -11  -1   31.90    6.80
  -3  11   1   27.90    8.70
  -3 -11  -1   36.30    6.40
   3 -11   1   32.50    6.40
  -3  11   1   29.80    5.40
   3  11  -1   23.80    4.10
   3  11   1   19.60    3.90
  -3  11  -1   33.20    5.30
   3 -11  -1   19.50    5.70
  -3  11  -1   28.30    9.90
  -3 -11   1   16.80   12.80
  -3  11  -1   23.80   18.30
  -3 -11   1   26.20    6.40
  -4 -11  -1   32.20   22.40
  -4  11   1   35.90   10.50
   4  11  -1   38.70    5.00
  -4  11   1   40.30    6.50
  -4 -11  -1   10.00   15.10
  -4 -11  -1   46.10    8.30
  -4 -11   1  -20.50   21.70
  -4  11  -1   25.40    5.80
  -4 -11   1   22.20    5.80
  -4 -11   1   18.40    8.90
  -4  11  -1   38.90   10.80
   4  11   1   30.00    4.90
  -4 -11   1    2.00   19.90
  -5  11   1   53.69   14.20
   5  11  -1   52.49    5.80
  -5  11   1   46.10    7.30
   5 -11   1   46.50    6.70
  -5 -11  -1   13.10   22.10
   5  11   1   45.80    5.50
  -5 -11   1   -4.20   21.50
  -5  11  -1   44.40    7.00
  -5  11  -1   47.50   13.50
   5 -11  -1   36.90    6.40
  -6  11   1    9.50    3.20
  -6 -11  -1  -12.40    9.60
  -6 -11  -1    2.50    1.90
   6 -11   1    9.60    2.70
   6  11  -1   12.80    2.70
   6 -11  -1   13.30    3.90
  -6  11  -1   12.80    3.30
   6  11   1   12.10    2.50
  -6 -11   1   -7.40   10.80
   7  11  -1    0.50    0.70
  -7 -11  -1    3.00    1.80
  -7  11   1   -3.30    2.30
   7  11   1    2.00    0.80
  -7 -11   1   -0.70    1.30
   7 -11  -1    7.00    5.50
   0  12   1   17.20   16.80
   0  12  -1   27.30   13.70
  -1 -12  -1    3.10    3.00
  -1  12   1   -7.80   14.60
   1 -12   1    2.90    2.90
  -1  12   1    8.00    2.90
   1  12  -1    5.10    2.10
  -1  12  -1    5.50   14.30
   1 -12  -1    4.70    2.90
   1  12   1    4.40    2.20
  -1 -12   1    5.80    2.50
  -1  12  -1    4.90    2.30
  -1 -12   1    6.40    3.30
   2  12  -1    6.30   16.30
   2 -12   1    5.70    3.70
  -2 -12  -1    9.30    3.70
   2  12  -1    9.10    2.30
  -2  12   1   11.90    4.00
  -2  12  -1    7.00   15.50
  -2  12  -1    3.20    2.10
   2 -12  -1    7.60    3.20
  -2 -12   1    7.10    3.30
  -2  12  -1    2.20    3.20
   3  12  -1    7.50    2.20
  -3 -12  -1    7.10    4.50
  -3  12   1   14.40    8.10
  -3 -12  -1    5.70    3.70
  -3  12   1   12.40    3.70
   3 -12   1   14.30    4.80
  -3  12  -1   10.60    3.60
   3 -12  -1   11.80    5.00
   3 -12  -1    8.30    2.80
  -3  12  -1   20.50   22.20
  -3  12  -1   18.50    8.40
   3  12   1   12.40    2.90
  -3 -12   1   12.10    4.30
  -3 -12   1    4.00    3.20
  -4  12   1    9.10    3.40
   4  12  -1    9.70    2.70
  -4  12   1   -1.10    5.60
  -4 -12  -1  -13.90   20.10
  -4 -12  -1    6.80    5.20
  -4  12  -1    6.40    2.80
   4  12   1   13.10    3.20
  -4 -12   1    7.90    4.80
  -4  12  -1   10.00    7.20
   5 -12   1   33.70    5.60
  -5  12   1   25.20   13.10
  -5  12   1   21.30    4.90
  -5 -12  -1   -6.10   15.30
  -5  12  -1   26.80   11.60
   5  12   1   30.70    4.30
   5 -12  -1   21.40    3.50
  -5  12  -1   33.90    5.90
   5 -12  -1   34.70    5.40
  -6  12   1    4.80    2.30
   6 -12   1    6.70    2.20
  -6 -12  -1    2.40    1.50
  -6 -12  -1    1.00   10.90
   6  12  -1    6.40    1.80
   6  12   1    3.90    1.30
   6 -12  -1    5.20    2.60
  -6  12  -1    6.40    2.60
   7 -12   1    4.00    4.00
   7 -12  -1   -0.10    3.40
   0 -13  -1   11.20    4.30
   0  13  -1   23.30   15.30
   0  13   1    9.20    2.60
   0 -13   1    6.70    2.90
   1 -13   1   65.99    9.80
   1  13  -1   54.09   17.90
  -1 -13  -1   58.09    9.50
   1  13  -1   70.39    7.20
  -1  13   1   73.29    8.20
  -1 -13   1   83.59   10.70
   1 -13  -1   83.59   10.30
  -1  13  -1   74.19    8.30
   1  13   1   72.09    7.20
  -1 -13   1   73.89    9.00
  -2 -13  -1    9.00    4.10
   2 -13   1   14.30    5.20
   2  13  -1   11.70    2.60
  -2  13   1   13.00    3.50
  -2 -13  -1   18.50    5.30
  -2  13   1   10.10    5.90
   2  13   1   14.40    2.90
  -2 -13   1   18.10    6.60
  -2  13  -1   45.60   21.80
  -2 -13   1    9.60    4.30
   2 -13  -1   25.00    6.20
  -2  13  -1   15.60    8.00
  -2  13  -1   16.10    4.30
  -3  13   1   16.80    7.80
   3 -13   1   18.50    6.30
  -3 -13  -1   22.10    6.10
   3  13  -1   18.30    3.50
  -3  13   1   16.40    4.40
  -3 -13  -1   19.40    6.10
   3 -13  -1   17.80    5.80
  -3  13  -1   14.00    8.50
  -3 -13   1   29.60    7.20
  -3 -13   1   19.90    5.70
  -3  13  -1   24.50    5.70
   3 -13  -1   13.10    3.20
   4  13  -1   55.79    6.20
  -4  13   1   46.10    7.70
  -4  13   1   32.10    9.50
  -4 -13   1   49.00   10.10
  -4  13  -1   53.69    8.10
   4 -13  -1   55.29    7.40
   4  13   1   67.49    6.50
  -4  13  -1   54.09   12.90
   5 -13   1   27.50    4.00
   5 -13   1   24.30    4.90
  -5  13   1   51.09   14.60
  -5  13   1   21.30    5.00
   5  13  -1   33.90    4.20
   5 -13  -1   24.20    3.60
   5  13   1   30.10    4.00
  -5  13  -1   32.40    5.60
  -5  13  -1   21.40   10.70
   5 -13  -1   24.20    4.50
   6  13  -1   13.60    2.50
  -6  13   1   11.00    2.70
   6 -13   1   13.90    3.90
  -6  13  -1   10.30    3.00
   6  13   1   17.50    3.10
   0 -14  -1  711.83   52.09
   0  14  -1  683.23   47.60
   0 -14   1  688.13   51.89
   0  14   1  676.63   47.60
   1 -14   1   79.89   10.60
  -1 -14  -1   63.39   11.20
   1  14  -1   62.59    6.60
  -1  14   1   69.09    8.10
   1  14   1   68.59    6.90
  -1 -14   1   58.99   11.70
  -1  14  -1   58.59    7.60
   1 -14  -1   58.89    9.30
   2 -14   1   14.90    5.90
  -2  14   1    9.00    6.40
  -2  14   1   20.00    4.60
   2 -14   1   28.40    6.60
  -2 -14  -1   33.80    8.10
  -2 -14  -1   18.20    5.90
   2  14   1   21.80    3.40
  -2 -14   1   16.00    5.30
  -2 -14   1   13.10    5.20
  -2  14  -1   15.20    4.00
  -2  14  -1   21.10    7.90
   2 -14  -1   16.50    5.50
   2 -14  -1   12.90    4.70
   3 -14   1   37.80    8.70
  -3 -14  -1   53.59    9.40
  -3  14   1   74.79   16.80
   3  14  -1   61.19    6.10
  -3  14   1   46.60    7.70
  -3  14  -1   79.09   14.80
   3 -14  -1   39.40    5.40
  -3 -14   1   39.30    7.90
  -3  14  -1   48.20    7.50
  -3 -14   1   40.20    9.30
   3  14   1   48.90    5.70
   3 -14  -1   48.40    9.60
  -4 -14  -1   29.10    8.40
  -4  14   1   31.10   11.50
  -4  14   1   38.00    6.50
   4  14   1   44.20    5.00
  -4 -14   1   25.70    7.20
  -4  14  -1   37.30   13.30
   4 -14  -1   29.40    5.80
  -4  14  -1   32.30    6.90
   5 -14   1   21.10    4.60
  -5  14   1   16.30   11.10
   5  14  -1   28.90    3.60
   5 -14   1   26.60    3.80
  -5  14   1   21.30    5.20
  -5  14  -1   20.60    4.50
   5 -14  -1   16.90    3.20
   5  14   1   25.80    3.60
  -5  14  -1   52.09   16.60
   5 -14  -1   20.50    3.90
  -6  14   1   15.40    3.10
   6  14  -1   20.30    2.50
   6  14   1   19.40    2.50
  -6  14  -1   18.30    4.40
   0 -15   1   91.29   11.20
   0 -15  -1   63.79   10.50
   0  15   1   60.19    7.30
   0  15  -1   68.49    7.40
  -1 -15  -1   54.89   10.20
   1 -15   1   55.79    9.50
  -1  15   1   58.89    7.60
   1  15  -1   64.49    6.60
  -1  15  -1   61.09    7.60
   1 -15  -1   60.99    9.60
  -1 -15   1   53.19   10.20
   1  15   1   61.69    6.40
   2 -15   1   24.40    5.90
  -2  15   1   24.10    5.50
  -2  15   1   18.10    9.60
   2  15  -1   23.60    3.70
  -2 -15  -1   18.40    7.20
  -2 -15   1   11.80    4.70
  -2 -15   1   25.80    7.30
   2 -15  -1   16.30    5.10
  -2  15  -1   26.80    6.00
   2  15   1   23.60    3.80
  -2  15  -1   19.60    9.60
   2 -15  -1   27.80    6.10
  -3  15   1   53.79    8.10
   3  15  -1   62.19    6.40
  -3  15   1   35.10   12.10
   3  15   1   59.89    6.10
   3 -15  -1   44.90   10.70
  -3  15  -1   58.49    8.10
  -3 -15   1   48.70   10.40
  -3  15  -1   53.09   15.10
   3 -15  -1   47.70    5.80
  -4  15   1   29.20    5.70
   4  15  -1   29.10    4.00
  -4  15   1   33.80   11.30
  -4  15  -1   32.40    5.70
  -4  15  -1   15.10   10.70
   4  15   1   30.90    4.10
   5 -15   1    4.80    1.60
  -5  15   1    1.30    1.90
  -5 -15  -1    3.00    1.50
   5  15  -1    3.50    1.40
  -5  15  -1    1.60    1.70
   5 -15  -1   11.40    4.20
   5  15   1    2.20    1.10
   5 -15  -1    4.50    2.40
  -5 -15   1    2.70    3.40
  -5 -15   1    0.90    1.50
  -6  15   1   17.30    3.00
   6  15  -1   19.90    2.50
   6  15   1   16.30    3.00
  -6  15  -1   21.60    2.90
   0 -16   1    3.50    3.90
   0 -16  -1    3.50    3.50
   0  16   1    2.90    1.60
   0  16  -1    1.90    1.40
  -1 -16  -1   13.10    5.40
  -1  16   1   14.00    3.80
   1 -16   1   27.00    7.80
   1  16  -1   19.30    3.30
   1  16   1   17.70    3.70
   1 -16  -1    6.60    5.50
  -1 -16   1   28.90    7.60
  -1  16  -1   19.60    4.40
  -2  16   1   18.10    7.70
  -2  16   1    0.20    1.70
   2 -16   1    3.80    3.20
   2 -16   1    4.30    5.70
  -2 -16  -1   -2.20    4.00
  -2 -16  -1    1.40    1.60
   2 -16  -1    4.60    3.40
  -2  16  -1   16.30    7.90
   2 -16  -1   10.60    5.60
   2  16   1    3.30    1.40
  -2  16  -1    3.80    2.40
  -3  16   1   11.60    3.60
  -3 -16  -1   18.40   11.00
   3 -16   1   20.50    3.90
  -3  16   1   20.50    9.40
   3  16  -1   15.20    3.20
   3 -16  -1   10.60    9.20
   3 -16  -1   21.50    3.50
   3  16   1   25.50    3.50
  -3 -16   1   25.90    8.50
  -3  16  -1   15.60    4.50
  -3  16  -1    6.80    9.60
   4 -16   1    2.60    2.40
  -4 -16  -1    3.10    3.10
  -4 -16  -1    3.40    1.60
  -4  16   1    3.10    9.60
   4  16  -1    9.10    2.30
  -4  16   1    5.10    2.40
   4 -16  -1    3.60    2.80
  -4  16  -1    4.30    2.20
   4  16   1    5.20    1.70
   5  16  -1   13.70    2.30
  -5  16   1   11.00    3.20
   5 -16   1    9.80    2.00
   5 -16   1   12.80    3.10
  -5 -16   1    5.40    3.00
   5 -16  -1    9.40    1.90
   5  16   1    7.50    1.80
  -5  16  -1   17.20    5.10
  -6  16   1   19.90    2.60
   6  16  -1   19.40    2.20
   6  16   1   19.70    2.20
   0  17  -1    7.50    2.50
   0  17   1    9.20    2.60
   0 -17  -1   12.00    5.00
   0 -17   1   11.40    5.60
  -1 -17  -1   81.99   11.70
   1 -17   1   63.29   11.90
   1  17  -1   73.19    7.50
  -1  17   1   66.99    8.00
   1  17   1   67.89    7.10
  -1  17  -1   66.19    8.10
  -1 -17   1   58.59   10.70
   2 -17   1    4.60    3.30
   2 -17   1   17.60    7.70
  -2 -17  -1    5.10    2.00
  -2  17   1    4.10    6.40
  -2  17   1    9.40    3.20
  -2 -17   1    1.80    1.60
  -2 -17   1   13.80    7.30
   2 -17  -1   12.20    2.70
   2 -17  -1   -2.10    2.80
   2  17   1   11.70    2.80
   2 -17  -1    7.90    6.70
  -2  17  -1   15.40    4.30
  -2  17  -1   12.30    9.00
  -3  17   1   10.30    3.20
   3 -17   1    7.90    2.30
  -3 -17  -1    5.10    2.10
  -3  17   1  -10.90    8.30
   3  17  -1   10.20    2.50
  -3  17  -1   10.80   10.00
  -3  17  -1    7.50    3.20
   3  17   1    6.70    2.10
   3 -17  -1    9.20    2.20
   4  17  -1   55.69    5.40
   4 -17   1   45.70    6.60
  -4  17   1   53.39    7.00
  -4  17  -1   43.70    6.20
   4  17   1   51.99    5.30
  -5  17   1    5.10    2.00
   5  17  -1    7.20    1.50
   5 -17   1    4.00    1.80
   5 -17  -1    2.90    1.30
  -5  17  -1    5.10    1.90
   5  17   1    5.90    1.50
   0  18   1   13.30    3.30
   0  18  -1   11.60    3.40
   0 -18  -1    2.20    9.30
   0 -18   1   25.00    8.50
  -1 -18  -1   -2.00    5.30
   1  18  -1    3.70    2.10
   1 -18   1   17.90    6.90
  -1  18   1    5.20    2.20
  -1 -18  -1    6.60    2.80
  -1 -18   1    8.10    2.90
  -1  18  -1   12.30    8.00
  -1  18  -1    7.30    2.40
   1 -18  -1    3.90    6.00
  -1 -18   1   -2.80    6.30
   1  18   1    7.80    2.00
   1 -18  -1    6.30    3.10
  -2  18   1    4.00    3.80
  -2 -18  -1    7.40    2.90
   2  18  -1    7.00    2.50
   2 -18   1    1.30    3.00
  -2  18   1   20.90   11.20
   2 -18   1   12.10    2.50
   2 -18  -1    8.80    2.20
  -2  18  -1   16.30   11.60
  -2 -18   1    3.30    2.00
   2 -18  -1    7.00    3.20
  -3 -18  -1    2.70    1.90
  -3  18   1    5.10    1.80
   3  18  -1    5.40    1.70
  -3  18   1    3.70   18.60
  -3 -18  -1   -0.40    1.70
   3  18   1    5.10    1.50
  -3  18  -1   -1.10    1.50
   3 -18  -1    6.30    2.10
  -4 -18  -1   -2.00    1.40
  -4  18   1    0.50    1.40
  -4 -18  -1    2.20    1.30
  -4 -18   1    0.10    1.20
   4  18   1    0.40    0.70
  -4 -18   1    0.30    1.70
  -4  18  -1   -0.30    1.10
   5 -18   1    9.60    2.10
  -5  18   1   10.50    2.30
  -5 -18  -1    7.20    1.70
  -5  18  -1   11.80    3.10
  -5 -18   1    5.90    1.80
   5  18   1    9.70    2.30
   0 -19  -1    4.00    2.50
   1 -19   1    8.80    3.60
  -1  19   1    7.10    8.60
  -1  19   1   14.00    3.60
   1 -19  -1   11.50    3.50
   1  19   1   17.80    3.10
   2 -19   1   -0.60    3.90
  -2 -19  -1    2.30    1.70
   2 -19   1    2.80    1.60
  -2  19   1  -11.80   12.40
  -2 -19  -1    2.20    2.10
   2  19  -1    3.10    1.30
  -2  19   1    5.60    2.50
  -2 -19   1    5.80    2.30
   2 -19  -1    3.70    1.80
   2 -19  -1    4.40    3.40
  -2  19  -1    7.90    2.50
   2  19   1    3.30    1.20
  -3  19   1    3.10    1.60
   3  19  -1    2.90    1.30
  -3 -19  -1    2.70    1.70
   3 -19   1    8.40    4.70
  -3 -19  -1    3.60    1.80
  -3 -19   1    1.40    1.30
   3 -19  -1    8.10    2.50
  -3 -19   1    4.60    2.20
   3  19   1    3.00    1.30
  -3  19  -1    6.40    2.30
  -4  19   1    2.30    1.50
  -4 -19  -1    2.70    1.60
   4  19  -1    4.60    1.20
   4 -19  -1    3.30    1.30
   4  19   1    4.00    1.20
  -4 -19   1    3.30    1.70
  -4  19  -1    4.40    1.80
  -4 -19   1    1.60    1.50
   0 -20  -1    0.00    1.70
   0  20   1   15.50   18.20
  -1  20   1   13.40    3.00
   1  20  -1   10.50    2.40
  -1 -20  -1    8.00    3.20
   1 -20   1    5.50    3.00
  -1  20  -1   10.80    2.90
   1  20   1   16.80    2.80
   1 -20  -1   12.50    3.60
  -2  20   1    3.20    1.60
  -2 -20  -1    4.90    2.20
   2 -20   1    3.60    1.60
   2  20  -1    5.20    1.70
  -2 -20  -1    0.80    1.80
   2 -20  -1    2.70    1.50
  -2 -20   1    2.70    2.10
  -2  20  -1    2.40    1.70
   2  20   1    2.20    1.20
  -2 -20   1    2.20    1.80
  -3  20   1    0.10    1.10
  -3 -20  -1    0.20    1.40
   3  20  -1    0.10    0.80
  -3 -20   1    1.40    1.40
   3  20   1    1.00    0.90
  -3 -20   1    2.00    1.60
  -3  20  -1    1.70    1.40
   4 -20   1    0.40    0.80
  -4 -20  -1   -0.50    1.10
  -4  20   1    1.80    1.70
  -4 -20  -1    1.10    1.20
   4  20  -1    2.20    1.50
  -4 -20   1   -0.10    1.20
  -4  20  -1   -0.70    1.10
   4  20   1    0.90    0.80
  -4 -20   1    0.70    1.00
   4 -20  -1    1.60    0.70
   0  21  -1    4.40    1.50
   0 -21   1    1.30    1.80
   0  21   1    5.10    2.00
   0 -21  -1    1.50    1.80
   1 -21   1    4.40    1.40
   1  21  -1    2.80    1.30
  -1  21   1    3.10    1.70
   1 -21   1    1.60    2.10
  -1  21  -1    2.80    1.70
   1 -21  -1    4.50    1.50
   1  21   1    3.60    1.40
   2 -21   1   28.90    3.50
  -2  21   1   24.40    4.00
   2  21  -1   27.90    3.70
   2 -21  -1   30.60    3.50
   2  21   1   31.70    3.80
  -2  21  -1   31.70    4.20
  -3  21   1   14.10    2.70
   3  21  -1   15.40    2.30
  -3 -21  -1   12.50    2.50
  -3  21  -1    9.70    2.30
   3  21   1   15.60    2.30
  -3 -21   1   14.90    2.90
   0  22   1   -0.80    0.90
   0 -22   1    0.30    1.30
   0  22  -1    1.30    1.20
   0 -22  -1    0.00    1.10
  -1  22   1   34.60    4.40
  -1 -22  -1   21.60    3.90
   1 -22   1   28.40    3.40
   1  22  -1   35.40    4.00
   1 -22   1   21.20    3.70
  -1  22  -1   32.20    4.30
   1  22   1   31.90    4.20
   1 -22  -1   21.50    3.90
  -1 -22   1   20.00    3.90
  -2 -22  -1    2.50    1.30
  -2  22   1    3.30    1.50
   2  22  -1    5.20    1.40
   2 -22   1    7.60    1.70
  -2  22  -1    3.60    1.40
   2 -22  -1    5.50    1.50
   2  22   1    4.60    1.40
   3  22  -1    4.10    1.30
  -3 -22  -1    1.40    1.00
  -3 -22  -1    3.60    1.00
  -3  22   1    3.20    1.10
  -3  22  -1    5.30    1.70
   3  22   1    5.60    1.20
   3 -22  -1    6.30    1.30
   0  23   1   29.20    3.60
   0 -23   1   29.70    3.20
   0 -23  -1   31.90    3.30
   0  23  -1   29.30    3.50
  -1  23   1   14.20    2.40
   1  23  -1   15.30    2.40
  -1 -23  -1   14.90    2.20
  -1  23  -1   16.50    2.50
   1  23   1   17.60    2.60
   1 -23  -1   18.60    2.10
  -2 -23  -1    4.50    1.10
   2  23  -1    3.90    1.10
  -2  23   1    6.10    1.40
  -2 -23  -1    2.00    1.10
   2 -23  -1    4.70    1.40
   2  23   1    4.00    1.20
  -2  23  -1    1.40    1.90
  -2 -23   1    3.00    0.80
   0 -24  -1    0.90    1.10
   0 -24   1    1.00    1.20
   0  24   1    3.60    1.20
   0 -24  -1    2.60    0.90
   0 -24   1    0.50    0.80
   0  24  -1    1.80    0.80
   0   0  -2  290.77   17.70
   0   0   2  250.27   17.50
   0   0  -2  263.67   17.50
  -1   0   2  775.62   54.79
  -1   0   2  869.01   57.09
  -1   0  -2  861.71   53.69
  -1   0  -2  804.52   55.39
  -1   0   2  818.62   55.79
   1   0  -2  842.42   53.89
  -1   0  -2  855.11   56.39
  -2   0  -2   65.89    5.90
  -2   0   2   62.69    7.80
  -2   0  -2   58.49    7.40
  -2   0  -2   56.29    8.50
  -2   0   2   62.79    6.70
  -2   0   2   64.39    9.20
   2   0  -2   64.99    5.30
  -3   0  -2   70.89    7.40
  -3   0  -2   72.69    9.70
  -3   0   2   78.29   10.10
  -3   0  -2   69.79   10.90
  -3   0   2   74.89   12.50
  -3   0   2   70.39    8.20
  -4   0   2   -0.10    6.10
  -4   0   2    3.80    2.30
  -4   0  -2   -5.90    4.70
  -4   0  -2    4.40    2.90
  -4   0   2    1.00    2.90
  -4   0  -2    6.50    2.90
  -5   0  -2  252.77   25.90
   5   0  -2  219.88   19.10
  -5   0   2  304.97   39.10
  -5   0   2  263.47   26.40
   5   0   2  231.58   19.60
  -5   0   2  197.18   21.50
  -5   0   2  234.88   19.50
  -5   0  -2  242.28   19.20
  -5   0  -2  278.27   32.90
  -6   0   2   18.10    4.30
   6   0  -2   18.00    4.20
  -6   0   2   12.10    6.70
  -6   0  -2   13.50    3.30
  -6   0  -2   17.40    9.40
  -6   0  -2   36.90   21.30
   6   0   2   14.10    3.90
   7   0  -2    2.90    1.40
   7   0   2    0.60    1.60
  -8   0   2   -8.20    5.40
  -8   0  -2    2.70    6.70
   0  -1   2  326.67   21.20
   0   1  -2  308.07   21.20
   0  -1  -2  329.47   21.10
  -1   1   2 1094.19   70.39
  -1  -1  -2 1013.70   66.89
  -1  -1  -2 1070.49   65.39
  -1  -1  -2 1091.89   67.99
  -1  -1  -2 1002.90   64.79
  -1   1   2 1003.80   67.39
   1  -1   2 1070.99   64.69
  -1  -1   2 1049.09   68.79
  -1  -1   2  938.11   66.79
  -1   1  -2  933.71   66.69
  -1   1  -2  996.50   68.09
   1  -1  -2  933.21   65.29
  -1  -1   2  958.10   66.29
  -2  -1  -2   83.99    9.10
  -2  -1  -2   90.89   10.70
  -2  -1  -2   81.19    7.10
  -2   1   2   76.89    7.90
  -2   1   2   91.19   11.10
  -2   1   2   85.59    9.50
  -2   1  -2   80.89    7.10
  -2  -1   2   82.29   10.70
  -2   1  -2   78.99   10.10
  -2   1  -2   74.79    8.90
  -2  -1   2   79.89    9.10
  -2  -1   2   88.89    8.20
   2  -1  -2   86.29    6.70
  -3  -1  -2   35.70    9.40
  -3  -1  -2   45.00    5.20
  -3  -1  -2   40.50    6.80
  -3   1   2   40.50    5.80
  -3   1   2   41.10    7.70
  -3   1   2   33.30    8.70
  -3   1  -2   33.60    9.30
  -3   1  -2   38.90    8.50
  -3   1  -2   45.20    5.30
  -3  -1   2   35.60    9.20
  -3  -1   2   45.50    7.40
  -3  -1   2   44.00    5.70
  -4   1   2   80.99   10.70
  -4  -1  -2   95.29   16.10
  -4  -1  -2   87.29    9.40
  -4   1   2   94.29   16.40
  -4   1   2   77.29   12.10
  -4  -1  -2   87.89   12.20
  -4  -1   2   75.89   11.80
  -4   1  -2   76.99   11.90
  -4   1  -2   70.89    9.10
  -4   1  -2   80.99   14.40
  -4  -1   2   92.89   16.90
  -4  -1   2   86.89   10.30
  -5   1   2   86.79   13.50
  -5  -1  -2   98.49   14.60
  -5  -1  -2  113.79   22.00
  -5   1   2   86.89   14.80
   5  -1   2   92.19   10.10
  -5   1   2   86.39    9.60
   5   1  -2   86.39    9.50
  -5   1   2  133.99   28.00
  -5  -1  -2   94.99    9.50
   5  -1  -2   95.09    9.80
  -5  -1   2  106.09   12.70
  -5   1  -2  108.29   22.60
   5   1   2   84.89    9.80
  -5   1  -2  111.59   10.20
  -5   1  -2  102.19   15.40
  -5  -1   2   79.69    9.30
  -5  -1   2   97.89   14.50
   6  -1   2   38.60    5.70
  -6  -1  -2   26.20   21.90
  -6   1   2   31.90    5.40
  -6   1   2   20.80    8.00
  -6  -1  -2   45.20    5.80
   6   1  -2   30.70    5.40
  -6  -1  -2   33.60   10.50
   6   1   2   33.90    5.60
  -6  -1   2   33.40    5.30
   6  -1  -2   43.50    5.90
  -6   1  -2   24.70    8.60
  -6  -1   2   38.90   11.10
  -6   1  -2   34.70    5.50
  -6   1  -2   44.10   23.90
  -7   1   2   17.90    3.30
   7   1  -2   14.00    3.00
  -7   1   2   23.10    8.60
   7  -1   2   22.70    3.70
   7  -1  -2   21.90    3.60
   7   1   2   24.30    4.00
  -8   1   2    5.80    7.40
   8  -1   2    1.50    1.00
  -8  -1  -2    0.90    5.20
  -8  -1   2   -3.40    4.70
  -8   1  -2   -0.70    4.70
   0  -2  -2   33.30    3.00
   0  -2   2   32.90    3.00
  -1   2   2  374.96   27.10
  -1   2   2  403.66   30.10
  -1  -2  -2  434.26   25.20
  -1  -2  -2  377.46   26.40
  -1  -2  -2  423.46   27.90
  -1   2  -2  338.47   24.40
  -1  -2   2  351.46   25.70
  -1  -2   2  328.67   26.00
  -1   2  -2  339.17   26.30
  -1  -2   2  399.86   28.80
  -1   2  -2  362.96   28.00
   1  -2  -2  356.66   24.90
  -2   2   2  158.28   16.20
   2  -2   2  152.18   10.00
  -2  -2  -2  161.88   11.70
  -2  -2  -2  155.28   13.60
  -2   2   2  146.69   14.10
  -2  -2  -2  158.48   15.50
  -2   2  -2  136.79   15.00
  -2  -2   2  152.88   16.30
  -2  -2   2  127.69   12.20
   2  -2  -2  141.39   10.80
  -2   2  -2  138.79   13.50
  -2  -2   2  133.79   13.20
  -3   2   2  212.18   20.70
  -3   2   2  222.38   24.30
  -3   2   2  203.58   18.20
  -3  -2  -2  226.08   17.30
  -3  -2  -2  212.68   19.90
  -3  -2  -2  211.98   22.50
  -3   2  -2  215.38   17.20
   3  -2  -2  224.58   16.00
  -3  -2   2  230.18   23.80
  -3  -2   2  203.08   18.00
  -3  -2   2  225.08   20.50
  -3   2  -2  223.18   23.20
  -3   2  -2  237.28   21.00
  -4  -2  -2   59.49    9.40
  -4   2   2   51.29    8.00
  -4   2   2   60.89   10.00
  -4   2   2   51.89    6.60
  -4  -2  -2   55.99   12.10
  -4   2   2   70.69   17.00
   4   2  -2   45.60    6.30
   4  -2   2   37.30    6.20
  -4  -2  -2   56.59    7.00
  -4   2  -2   59.39   14.30
  -4   2  -2   54.09   10.20
  -4  -2   2   39.60    7.30
  -4  -2   2   37.30    6.50
  -4   2  -2   34.90    6.40
  -4  -2   2   47.60    9.00
  -4  -2   2   27.40   11.50
  -5   2   2   18.20    4.40
   5   2  -2   20.50    4.40
  -5   2   2   20.30    7.10
  -5  -2  -2   17.30   13.40
   5  -2   2   23.00    5.50
  -5  -2  -2   24.80    8.60
  -5   2   2   14.10    6.80
  -5  -2  -2   26.10    4.70
  -5   2   2    7.30   15.30
  -5  -2   2   14.20    5.40
  -5  -2   2   23.10    4.70
  -5   2  -2   19.60    4.60
  -5   2  -2   31.60   15.30
  -5   2  -2   12.00    7.30
  -5  -2   2    0.00   15.80
   5   2   2   21.80    4.80
  -5  -2   2   19.40    7.90
   5  -2  -2   20.30    4.90
  -6  -2  -2  136.69   29.60
   6   2  -2  115.99   11.00
   6  -2   2   99.79   11.10
  -6  -2  -2  111.39   15.90
  -6   2   2  116.29   11.00
  -6   2   2  120.59   16.90
  -6   2  -2  136.79   17.80
  -6   2  -2  127.89   30.10
   6  -2  -2   97.09   10.70
  -6  -2   2  111.39   10.80
  -6  -2   2   98.89   16.30
   6   2   2   99.69   10.90
  -6   2  -2  111.59   10.60
  -6  -2   2   74.99   32.20
   7  -2   2   21.60    4.10
  -7   2   2   21.60    3.90
  -7   2   2   18.90    8.80
   7   2  -2   27.90    3.90
   7   2   2   23.80    4.00
   7  -2  -2   26.60    4.10
  -8   2   2   -1.80    6.30
  -8  -2  -2   -5.80    5.00
  -8  -2   2   -1.80    5.20
  -8   2  -2   -2.50    5.60
   0  -3   2  129.09    9.50
   0  -3  -2  128.49    9.60
  -1  -3  -2  408.36   31.20
  -1  -3  -2  463.55   28.60
  -1   3   2  448.16   32.50
  -1  -3   2  413.96   29.20
  -1   3  -2  441.86   32.60
  -1   3  -2  402.66   29.90
   1  -3  -2  404.26   28.40
  -1  -3   2  396.86   29.50
  -1  -3   2  421.96   32.50
  -2   3   2  123.09   15.00
  -2   3   2  107.79   13.20
  -2  -3  -2  107.79   12.30
  -2  -3  -2  115.89    9.00
  -2  -3  -2  104.99   11.80
   2  -3   2  104.99    7.50
  -2   3  -2  100.39   10.70
  -2  -3   2   84.59    9.00
  -2   3  -2   91.09   12.00
  -2  -3   2   95.19   12.30
   2  -3  -2   89.49    7.90
  -2  -3   2   91.29    9.90
  -3   3   2   95.79   13.90
  -3   3   2   85.79   11.00
  -3  -3  -2   81.89    6.50
  -3   3   2   72.99    8.90
  -3  -3  -2   83.19   10.30
  -3  -3  -2   84.09    8.20
  -3  -3   2   82.09   13.70
   3  -3  -2   80.59    7.10
  -3   3  -2   63.79    7.80
  -3  -3   2   83.79    9.00
  -3   3  -2   89.49   13.50
  -3   3  -2   88.39   11.00
  -3  -3   2   80.19   10.20
  -4  -3  -2   48.60   13.70
  -4   3   2   39.50    9.50
   4   3  -2   23.30    4.90
  -4  -3  -2   38.60    6.20
  -4  -3  -2   20.30    5.30
  -4   3   2   33.20    5.40
  -4   3   2   29.90    6.60
   4  -3   2   30.30    5.40
  -4   3   2   30.70   15.00
  -4  -3   2   41.10   12.70
  -4  -3   2   28.30    5.60
  -4   3  -2   33.70   11.20
  -4   3  -2   29.50    5.70
  -4  -3   2   26.70    7.50
  -4   3  -2   31.20    6.30
  -4  -3   2   32.70    6.20
  -4   3  -2   51.39    9.00
   4  -3  -2   33.30    5.40
  -5   3   2   22.50   26.60
  -5  -3  -2   42.50    5.60
   5   3  -2   30.50    5.20
  -5   3   2   30.60    5.10
  -5  -3  -2   39.70   10.30
   5  -3   2   30.60    5.40
  -5   3   2   29.80    8.90
  -5   3   2   27.20    7.60
  -5  -3  -2   36.80   15.10
  -5   3  -2   35.00   10.10
  -5   3  -2   33.50    5.30
  -5  -3   2   20.00    7.10
   5   3   2   33.00    5.40
   5  -3  -2   33.10    5.30
  -5  -3   2   29.90    9.60
  -5  -3   2   39.60   19.50
  -5  -3   2   37.90    5.50
  -5   3  -2   60.29   16.40
   6  -3   2  260.67   21.50
   6   3  -2  262.87   20.70
  -6   3   2  256.37   21.10
  -6   3   2  268.97   28.70
  -6   3  -2  240.38   27.70
  -6   3  -2  260.67   20.70
  -6  -3   2  338.87   55.59
  -6   3  -2  332.57   47.40
   6   3   2  249.08   21.00
  -6  -3   2  241.78   27.10
   6  -3  -2  255.47   21.00
  -6  -3   2  278.57   20.80
  -7   3   2    6.00    7.20
   7  -3   2   11.50    2.80
  -7   3   2   17.70    3.20
   7   3  -2   12.20    3.00
   7   3   2   11.00    2.80
  -7   3  -2   -8.00    8.20
   7  -3  -2   15.90    3.20
   0  -4  -2  455.45   30.60
   0  -4   2  476.35   30.80
   0  -4  -2  436.26   30.90
  -1   4   2 1409.76   96.49
  -1  -4  -2 1479.75   91.39
  -1  -4   2 1386.26   91.89
  -1   4  -2 1401.86   96.69
  -1   4  -2 1348.17   92.99
   1  -4  -2 1399.96   91.29
  -2   4   2   17.60    4.40
  -2  -4  -2   28.30    4.70
  -2   4   2   24.00    6.80
  -2  -4  -2   27.60    7.10
  -2   4  -2   16.00    4.30
  -2   4  -2   16.30    5.50
  -2  -4   2   22.20    6.70
  -2  -4   2   17.20    4.70
   2  -4  -2   16.70    2.60
  -2  -4   2   15.40    3.60
  -3  -4  -2   52.09    8.20
  -3   4   2   79.39   12.60
  -3   4   2   53.19    9.30
  -3  -4  -2   54.79   10.70
  -3  -4  -2   56.89    6.70
   3  -4   2   54.29    4.90
  -3  -4   2   72.09    8.10
  -3  -4   2   57.49    8.30
   3  -4  -2   65.89    6.00
  -3   4  -2   57.29    9.60
  -3   4  -2   55.19    6.70
  -3   4  -2   64.19   11.70
  -4   4   2   24.60    6.50
  -4   4   2   23.30   13.60
   4   4  -2   36.10    5.30
  -4  -4  -2   31.90    5.60
  -4   4   2   36.50    9.90
  -4   4   2   22.90    4.70
  -4  -4  -2   33.30   12.00
  -4  -4   2   37.70    7.00
  -4  -4   2   35.70    6.30
  -4   4  -2   25.50    5.10
   4  -4  -2   23.10    4.70
  -4   4  -2   40.10    9.90
   4   4   2   37.10    5.30
  -4  -4   2   36.50    5.10
  -4   4  -2   36.80   14.20
  -4   4  -2   28.20    6.10
  -4  -4   2   44.40   12.10
  -5   4   2   35.90    9.10
   5   4  -2   40.70    7.80
  -5   4   2   51.49   37.90
  -5  -4  -2   27.30   12.80
   5  -4   2   30.70    7.30
  -5   4   2   38.30   10.10
  -5  -4  -2   31.00    8.90
  -5   4   2   19.50    6.70
  -5   4  -2   34.60   10.20
  -5  -4   2   31.20    7.00
   5   4   2   37.40    6.60
  -5  -4   2   45.70   19.10
  -5   4  -2   39.60    5.60
  -5   4  -2   32.40   16.20
  -5  -4   2   45.90    6.10
   5  -4  -2   29.80    5.70
  -5  -4   2   34.90    9.90
  -6   4   2  186.38   16.10
   6   4  -2  182.18   15.30
   6  -4   2  175.88   16.20
  -6   4   2  166.28   22.40
   6   4   2  196.88   16.00
  -6   4  -2  185.48   15.60
  -6  -4   2  171.48   47.10
  -6   4  -2  197.68   23.80
   6  -4  -2  181.58   15.70
  -6   4  -2  125.29   35.20
   7  -4   2   22.30    4.20
   7   4  -2   26.90    4.00
  -7   4   2   29.00    4.20
   7  -4  -2   24.60    4.30
   7   4   2   27.90    4.10
  -7   4  -2   38.00    4.60
   0  -5  -2    2.20    0.80
   0   5   2    7.80    5.30
   0  -5   2    0.40    0.90
   0   5  -2    0.50    3.20
   0  -5  -2    0.30    0.90
  -1  -5  -2 1427.96   91.99
  -1   5   2 1424.56   98.49
  -1  -5   2 1395.66   92.49
   1  -5  -2 1399.66   92.09
  -1   5  -2 1393.06  102.39
  -2  -5  -2    2.70    1.90
  -2   5   2   -1.90    4.10
  -2  -5  -2    1.60    2.70
   2  -5   2    1.90    1.00
  -2   5   2   -1.00    1.60
  -2  -5   2    1.70    1.60
  -2   5  -2   -3.10    3.00
  -2  -5   2    1.20    1.10
  -2  -5   2   -4.80    3.20
   2  -5  -2    1.00    1.10
  -3  -5  -2   97.89   15.10
  -3   5   2  110.79   17.50
  -3  -5  -2  123.59   11.40
  -3   5   2  123.39   15.00
   3  -5   2  115.19    9.30
  -3  -5  -2  112.19   13.30
  -3  -5   2  131.69   13.80
  -3  -5   2  127.49   17.80
  -3   5  -2  122.69   18.00
   3  -5  -2  121.59   10.20
  -3  -5   2  121.19   12.30
  -3   5  -2  142.19   15.30
  -4  -5  -2    7.90    3.00
  -4   5   2    6.40    3.90
   4   5  -2   10.20    3.80
  -4   5   2    9.60    4.70
  -4   5   2   13.60   13.10
  -4  -5  -2   -2.50    7.10
   4  -5  -2    7.00    2.30
  -4   5  -2    8.40    8.30
   4  -5  -2   10.20    3.30
   4   5   2    8.10    3.60
  -4  -5   2    1.90    9.30
  -4   5  -2   10.70    4.00
  -4  -5   2    3.40    2.80
  -4  -5   2    7.10    3.70
  -4   5  -2    3.50    3.70
   5   5  -2  218.38   18.50
  -5  -5  -2  206.98   31.20
  -5   5   2  220.88   19.20
  -5   5   2  279.67   28.50
   5  -5   2  211.58   19.20
  -5   5   2  182.88   24.10
  -5   5  -2  187.18   34.80
  -5  -5   2  212.48   37.90
   5  -5  -2  244.38   21.10
  -5  -5   2  280.07   21.70
  -5   5  -2  178.98   30.40
  -5  -5   2  227.58   26.60
   5   5   2  217.98   18.60
  -5   5  -2  258.47   22.90
  -5  -5   2  240.38   22.00
   6   5  -2   48.90    6.10
  -6   5   2   47.80    6.40
   6  -5   2   49.10    6.80
  -6  -5  -2   33.30   19.90
  -6   5   2   27.40    8.60
  -6   5  -2   54.39   14.60
   6  -5  -2   48.30    6.40
  -6   5  -2  -32.60   35.50
   6   5   2   44.70    6.00
  -6  -5   2    1.90   44.90
  -6   5  -2   48.20    6.50
   7  -5   2  107.99   10.20
   7   5  -2  114.69    9.60
  -7   5   2  125.29   10.90
   7  -5  -2  112.39   10.10
   7   5   2  102.29    9.70
  -7   5  -2  123.09    9.70
   0   6  -2    6.30    4.00
   0  -6   2   10.70    2.10
   0  -6  -2    6.40    2.10
  -1   6   2  433.66   38.50
  -1  -6  -2  466.95   31.30
  -1  -6   2  403.76   33.70
   1  -6  -2  459.95   31.50
  -1   6  -2  473.95   38.80
  -2   6   2   -8.30    5.10
  -2  -6  -2    1.50    1.20
   2  -6   2    1.70    1.20
  -2   6   2    6.00    3.50
  -2  -6  -2    1.70    3.50
   2  -6  -2    2.50    1.20
  -2  -6   2    6.30    2.10
  -2  -6   2   -5.10    4.50
  -2   6  -2    5.50    2.70
  -2   6  -2    2.40    4.10
  -3   6   2  157.98   17.70
   3  -6   2  136.69   11.00
  -3  -6  -2  141.39   18.50
  -3  -6  -2  124.79   15.10
  -3   6   2  121.89   19.70
  -3  -6  -2  157.38   13.10
   3  -6  -2  131.39   11.70
  -3  -6   2  140.69   15.00
  -3  -6   2  145.49   13.90
  -3  -6   2  124.99   22.10
  -3   6  -2  146.79   16.50
  -3   6  -2  139.39   19.90
  -4  -6  -2   19.90   10.30
  -4   6   2   13.60   11.10
  -4   6   2   21.50    6.20
   4   6  -2   21.90    4.50
   4  -6  -2   26.90    4.80
   4  -6  -2   21.30    5.20
  -4   6  -2   29.80    8.60
  -4   6  -2   17.80    4.20
  -4  -6   2    8.50   10.80
  -4  -6   2   18.50    4.00
   4   6   2   21.10    4.00
  -4   6  -2   13.50    4.60
  -4  -6   2   23.00    5.00
  -4   6  -2   17.40   12.10
  -5   6   2  142.89   18.90
   5  -6   2  118.49   12.10
  -5   6   2  132.79   12.40
   5   6  -2  118.09   11.20
  -5   6   2  103.19   16.50
  -5  -6  -2  124.49   31.10
   5   6   2  113.69   11.30
  -5   6  -2  105.49   11.40
   5  -6  -2  106.59   11.40
  -5  -6   2   87.79   30.70
  -5   6  -2  141.29   19.20
  -5   6  -2  144.29   30.50
  -6   6   2    6.20    7.30
  -6  -6   2   88.39   35.30
  -7  -6  -2    7.80    7.00
  -7   6   2   20.50    3.60
   7  -6   2   15.20    4.30
   7   6  -2   21.90    3.90
   7   6   2   11.50    2.80
  -7  -6   2   -3.40    7.80
   7  -6  -2   14.20    2.70
   0   7  -2   -5.00    4.30
   0  -7   2    1.90    1.30
   0   7   2    0.70    6.60
   0  -7  -2    0.00    0.80
  -1   7   2   87.59   13.50
  -1  -7  -2   96.59    8.30
   1  -7  -2   82.99    8.10
  -1  -7   2   81.39    8.10
  -1   7  -2   61.19   11.70
  -2   7   2   60.69    8.90
  -2  -7  -2   33.20    9.40
   2  -7   2   57.29    5.80
  -2   7   2   47.50   12.80
  -2   7  -2   46.30    7.70
   2  -7  -2   45.50    5.40
  -2  -7   2   31.70   10.10
  -2   7  -2   31.40   10.50
  -2  -7   2   41.80    5.80
   3  -7   2  179.58   14.30
  -3  -7  -2  208.28   15.90
  -3  -7  -2  208.58   16.40
  -3   7   2  196.98   20.90
  -3   7   2  174.18   25.60
  -3  -7  -2  138.49   21.00
  -3  -7   2  174.68   16.60
  -3   7  -2  193.88   21.10
   3  -7  -2  176.58   15.00
  -3  -7   2  171.18   24.10
  -3   7  -2  184.38   23.70
  -4   7   2  127.19   12.90
  -4   7   2  143.89   16.00
  -4  -7  -2  160.28   40.70
  -4  -7  -2  135.29   13.90
  -4   7   2  150.08   25.70
   4   7  -2  132.49   12.00
  -4   7   2  127.79   18.40
   4  -7  -2  129.39   12.80
  -4   7  -2  126.19   12.70
  -4  -7   2  140.59   14.80
  -4   7  -2  141.99   27.50
  -4   7  -2  166.18   20.20
   4  -7  -2  162.58   12.70
   4   7   2  130.09   12.10
  -4  -7   2  122.29   23.10
  -5   7   2   84.39   15.20
  -5  -7  -2   62.59   14.00
   5   7  -2   71.79    7.70
  -5   7   2   66.09    8.30
  -5  -7  -2   70.69   22.10
   5  -7   2   72.59    8.60
  -5  -7   2   40.40   23.00
  -5   7  -2   72.29    8.30
  -5  -7   2   57.09   10.30
  -5   7  -2   80.89   17.50
   5   7   2   63.89    7.50
   5  -7  -2   55.29    7.90
  -5   7  -2   16.30   32.40
   6   7  -2    2.50    1.50
  -6  -7  -2  -36.50   30.30
  -6   7   2   14.20    7.70
  -6  -7  -2   -3.00    7.50
   6  -7   2    0.90    1.70
   6  -7  -2    1.20    1.70
  -6   7  -2    7.20    6.50
  -6   7  -2    0.70    1.80
   6   7   2   -0.50    1.10
   7  -7   2   88.89    8.50
   7   7  -2   98.99    8.00
  -7   7   2  104.69    8.90
   7  -7  -2   75.79    9.50
   7   7   2   94.09   10.00
  -7   7  -2   98.69    8.70
   0   8   2  118.29   18.80
   0  -8   2  163.28   12.50
   0  -8  -2  140.59   12.80
  -1   8   2   51.89   13.90
   1  -8   2   83.89    8.30
  -1  -8  -2   80.69    8.30
  -1  -8  -2   78.49    7.70
   1  -8  -2   72.89    7.80
  -1   8  -2   68.99   12.50
  -1  -8   2   68.39    7.60
  -2  -8  -2   65.09    7.80
   2  -8   2   68.59    7.40
  -2   8   2   65.69   10.50
  -2  -8   2   66.89    8.00
  -2   8  -2   84.39   11.20
  -2   8  -2   74.59   17.00
   2  -8  -2   67.69    7.50
  -3   8   2   11.60   11.10
   3   8  -2   19.20    4.90
   3  -8   2   18.20    3.90
  -3  -8  -2   16.90    4.20
  -3   8   2   20.00    7.50
  -3  -8  -2    4.70    7.00
  -3  -8  -2   17.50    4.10
  -3   8  -2   26.50    8.80
  -3   8  -2   20.50    9.10
  -3  -8   2   10.40    9.10
   3  -8  -2   16.00    3.80
  -3  -8   2   25.40    8.60
  -4  -8  -2  175.28   27.50
   4   8  -2  211.08   16.60
  -4  -8  -2  201.38   18.50
  -4   8   2  265.47   35.70
  -4   8   2  229.98   25.80
  -4   8   2  201.78   17.90
   4   8   2  198.98   16.80
  -4  -8   2  201.08   19.40
   4  -8  -2  207.78   17.50
  -4  -8   2  175.38   30.60
  -4   8  -2  226.88   34.20
   4  -8  -2  205.68   17.50
  -5   8   2   20.20    5.00
  -5   8   2   16.90    6.90
   5  -8   2   14.70    4.00
  -5  -8  -2   14.60    7.20
   5   8  -2   20.10    4.10
  -5   8  -2   30.70   10.70
   5  -8  -2   20.90    4.70
  -5   8  -2   38.90   26.10
  -5   8  -2   24.90    5.40
  -5  -8   2   29.40   17.40
   5   8   2   23.70    4.60
   5  -8  -2   24.20    3.80
  -5  -8   2   23.80    6.70
   6   8  -2    6.40    2.20
   6  -8   2   13.00    3.50
  -6  -8  -2   -0.30    9.60
  -6   8   2   25.10    9.40
  -6   8   2    3.30    2.30
   6   8   2    6.80    2.40
  -6   8  -2    5.00    2.60
   6  -8  -2    7.20    2.70
  -6   8  -2    4.70    7.90
  -7  -8  -2    2.00    4.10
   7  -8   2    1.00    1.50
   7   8  -2    1.90    1.10
  -7   8   2    0.90    1.70
  -7  -8  -2    4.40    6.30
   7  -8  -2    4.00    2.40
   7  -8  -2    3.30    6.20
  -7  -8   2    0.20    2.10
  -7   8  -2   -0.50   12.40
   7   8   2    6.30    1.60
  -7  -8   2   10.90    9.20
  -7   8  -2    3.70    2.10
   0   9   2  531.05   52.09
   0  -9  -2  632.54   43.70
   0  -9   2  645.84   42.70
  -1  -9  -2   31.00    5.10
  -1   9   2   30.50   11.80
   1  -9   2   26.50    4.80
  -1  -9  -2   33.30    4.70
  -1  -9   2   36.60    5.00
  -1   9  -2   28.00   10.40
   1  -9  -2   32.80    5.10
   1   9   2   20.10   10.10
  -2  -9  -2  266.67   20.70
  -2  -9  -2  244.08   19.90
   2  -9   2  252.77   20.00
  -2   9   2  230.98   30.40
  -2   9   2  240.98   24.80
  -2  -9   2  218.08   20.00
   2  -9  -2  252.37   20.00
  -2   9  -2  255.47   23.90
  -2   9  -2  222.38   28.30
  -3   9   2   20.80    7.70
  -3  -9  -2    6.00    3.00
  -3  -9  -2   13.90    7.50
   3  -9   2    6.30    3.20
  -3   9   2    6.60   13.40
  -3   9   2    9.80    3.60
  -3  -9  -2    4.50    2.70
   3   9  -2   10.40    2.70
  -3   9  -2    8.70    5.10
   3  -9  -2    9.60    3.30
  -3  -9   2   11.60    4.30
  -3   9  -2   15.40   11.00
  -3   9  -2    7.50    3.20
   3   9   2    7.40    2.30
  -4   9   2  124.79   13.40
   4   9  -2  149.19   12.40
  -4  -9  -2  126.79   14.90
  -4   9   2  180.88   22.50
  -4   9  -2  156.48   48.40
   4   9   2  135.59   12.30
  -4   9  -2  185.38   21.20
  -4  -9   2  143.19   15.10
  -4  -9   2   99.39   25.90
   4  -9  -2  136.39   12.90
  -4   9  -2  123.59   13.00
   4  -9  -2  154.58   14.00
  -5   9   2   12.30    3.50
  -5  -9  -2   14.10    8.20
  -5   9   2    8.40    7.20
  -5  -9  -2   -7.90   10.80
   5  -9   2   13.80    4.00
  -5  -9  -2   -5.80   12.30
  -5   9  -2   12.60    7.70
  -5   9  -2  -16.70   29.60
   5  -9  -2   11.90    2.60
  -5   9  -2   16.50    4.20
  -5  -9   2   38.20   21.50
   5  -9  -2   17.80    4.10
   5   9   2   12.90    3.20
  -5  -9   2    8.50    5.90
  -6   9   2   10.70    8.80
  -6   9   2   15.20    3.90
   6   9  -2   12.20    2.90
   6  -9   2   16.20    3.90
  -6  -9  -2   11.00   11.30
  -6   9  -2   13.40    3.70
   6   9   2   13.90    3.00
  -6  -9   2    8.00    9.20
  -6   9  -2   11.30    8.40
   6  -9  -2    9.80    2.80
   7  -9   2   13.60    2.60
  -7  -9  -2   10.30    3.10
  -7  -9  -2    1.00    7.00
   7   9  -2   15.00    2.20
   7   9   2   13.90    2.20
  -7  -9   2    0.00    8.70
   0 -10  -2  195.18   17.10
   0 -10   2  190.48   16.10
  -1  10   2   38.00   13.40
   1 -10   2   42.80    6.60
  -1 -10  -2   41.00    5.70
  -1 -10  -2   44.70    6.30
  -1  10  -2   51.99   14.60
   1 -10  -2   37.80    5.90
  -1 -10   2   36.80    5.50
  -2  10   2   34.90   15.50
  -2 -10  -2   39.90    6.80
  -2  10   2   27.10    8.40
   2 -10   2   34.20    5.90
  -2 -10  -2   35.40    5.80
  -2  10  -2   26.90    8.10
   2 -10  -2   43.90    6.50
  -2  10  -2   43.50   14.90
  -2 -10   2   47.30    6.70
  -3 -10  -2    7.90    2.90
  -3  10   2    9.80    3.40
  -3  10   2    5.20   19.90
  -3  10   2    6.70    6.50
  -3 -10  -2    4.80    7.60
   3  10  -2   11.10    2.70
   3 -10   2    7.30    3.40
  -3 -10  -2    1.50    3.80
   3 -10  -2    6.80    3.40
  -3  10  -2   18.60   13.40
  -3  10  -2    7.70    3.10
   3  10   2   11.60    2.60
  -3 -10   2   14.40    4.80
  -3 -10   2   -7.40    8.80
  -3  10  -2   20.40    7.10
  -4  10   2  198.78   24.40
  -4 -10  -2  162.78   16.20
   4 -10  -2  141.49   14.30
  -4 -10   2  150.18   16.40
  -4  10  -2  206.08   37.40
  -4  10  -2  170.98   22.90
  -4 -10   2  173.28   17.70
   5 -10   2   51.39    7.60
   5  10  -2   60.79    6.40
  -5  10   2   58.79   16.30
  -5  10   2   53.59    8.10
  -5  10  -2   77.89   15.10
  -5  10  -2   53.89    7.70
   5 -10  -2   54.49    5.60
  -5 -10   2   35.50    9.50
   5  10   2   59.19    6.70
   5 -10  -2   51.19    7.00
  -6 -10  -2    2.20    1.50
  -6 -10  -2    3.30    9.50
   6  10  -2    6.10    2.00
  -6  10   2   -1.30    8.60
   6 -10   2    7.70    2.50
  -6  10   2    4.80    2.20
   6  10   2    5.50    1.80
  -6  10  -2    0.80    9.20
   6 -10  -2    7.20    2.80
  -6 -10   2   14.20   12.40
  -6  10  -2    3.10    2.00
  -7 -10  -2   -5.10    6.50
   7 -10   2    4.30    1.90
   7  10  -2    7.90    1.60
  -7 -10  -2    7.40    2.40
  -7  10   2   15.50    3.30
   7 -10  -2   22.90    8.50
   7  10   2   11.00    1.80
  -7 -10   2    4.70    2.60
   0  11  -2    4.20   10.20
   0  11   2    7.70   13.30
  -1 -11  -2   87.49    9.90
   1 -11   2   87.59    9.90
  -1 -11  -2   88.39    9.50
  -1  11   2   81.39   20.80
   1 -11  -2   70.19    9.20
  -1  11  -2   81.49   19.10
  -1 -11   2   72.09    8.90
  -2 -11  -2    4.10    2.60
  -2  11   2    7.60    2.50
  -2 -11  -2    4.10    3.10
   2 -11   2    5.60    2.70
  -2  11   2   -6.40   17.60
  -2  11   2    5.30    3.60
   2  11  -2    4.10    1.50
  -2  11  -2    2.20   12.40
  -2  11  -2   10.80    5.20
  -2  11  -2    3.90    2.00
  -2 -11   2    5.60    2.80
   2  11   2    7.40    2.20
   2 -11  -2    3.70    2.80
  -3  11   2   27.40    5.20
  -3 -11  -2   28.30    5.60
  -3  11   2   49.10   13.20
  -3 -11  -2   46.50   26.90
   3  11  -2   21.90    4.20
   3 -11   2   27.80    5.90
  -3 -11  -2   23.30    6.30
  -3  11  -2    1.00   17.50
   3 -11  -2   29.30    4.90
   3 -11  -2   42.10    7.90
  -3 -11   2    5.50    9.20
  -3 -11   2   22.00    5.30
   3  11   2   21.60    4.00
  -3  11  -2   27.40    8.70
  -3  11  -2   29.20    6.10
   4  11  -2  130.59   10.80
  -4 -11  -2  123.99   13.30
  -4  11   2  136.79   21.30
  -4  11   2  102.99   12.20
  -4  11  -2  109.59   12.10
  -4 -11   2   91.89   13.10
  -4  11  -2   91.69   32.00
   4  11   2  121.79   10.70
   4 -11  -2  110.59   11.40
  -4  11  -2  120.99   19.90
  -4 -11   2  138.09   16.60
   5  11  -2   46.50    5.30
   5 -11   2   34.70    6.10
  -5  11   2   53.59   16.70
  -5  11   2   38.00    6.90
  -5  11  -2   34.60   11.20
  -5 -11   2   37.20   29.70
  -5  11  -2   39.20    6.30
   5  11   2   39.60    4.90
   5 -11  -2   32.10    6.00
   6  11  -2    4.30    1.40
  -6  11   2   -8.50   13.70
  -6 -11  -2    0.80   12.00
  -6 -11  -2    2.60    1.40
   6 -11   2    1.90    2.00
  -6  11   2    4.20    2.00
   6  11   2    3.10    1.20
  -6  11  -2    0.60    1.90
   6 -11  -2    2.10    2.60
  -6 -11   2    3.50   13.30
  -7 -11  -2    6.10    2.00
  -7  11   2    9.20    1.90
   7  11  -2    9.10    1.60
   7  11   2    5.60    1.30
   7 -11  -2   13.30    6.10
   0 -12   2  129.79   14.00
   0 -12  -2  130.19   13.70
  -1  12   2   24.70    5.30
   1 -12   2   25.30    6.00
  -1 -12  -2   23.30    5.50
   1  12  -2   24.60    3.60
  -1  12  -2   24.40    4.70
  -1  12  -2   23.90   13.20
  -1 -12   2   25.00    5.50
   1 -12  -2   13.60    4.40
  -2  12   2  100.19   11.20
   2  12  -2  103.39    9.60
  -2 -12  -2  106.49   11.90
   2 -12   2  103.59   12.00
  -2 -12  -2  113.39   13.10
  -2  12   2  102.29   15.90
  -2  12  -2  131.59   16.40
   2  12   2  122.19    9.90
  -2  12  -2  115.59   11.60
   2 -12  -2  123.69   12.90
  -2 -12   2  118.19   12.40
  -2  12  -2   80.19   23.60
  -3 -12  -2    7.50    3.60
  -3 -12  -2    9.50    5.20
   3 -12   2    7.90    4.70
  -3  12   2    4.70    6.40
  -3  12   2   13.80    4.20
   3  12  -2   11.80    3.00
  -3  12  -2   12.50    3.80
   3  12   2   17.40    3.30
  -3 -12   2   23.40    5.10
  -3  12  -2   34.00   23.80
  -3  12  -2    5.90    7.00
   3 -12  -2    9.00    4.70
   3 -12  -2   11.00    2.80
   4  12  -2   29.90    4.40
  -4  12   2   21.60    5.00
  -4 -12  -2   19.60   18.80
  -4 -12  -2   15.30    6.00
  -4  12   2   45.60   14.40
  -4  12  -2   30.70   10.30
  -4 -12   2   15.80    8.80
   4 -12  -2   19.60    4.10
   4  12   2   26.60    4.20
  -4 -12   2   23.90    6.70
  -4  12  -2   19.80    4.70
  -5  12   2   12.50    4.00
  -5  12   2   14.20    8.50
   5  12  -2   10.00    2.30
  -5 -12  -2   -6.30   13.60
   5 -12   2    6.50    3.20
  -5 -12   2   -3.00    4.90
   5  12   2    4.60    2.10
   5 -12  -2   11.40    3.30
   5 -12  -2    5.70    1.80
  -5  12  -2   14.60   10.90
  -5  12  -2    8.00    3.10
  -6 -12  -2   -5.40   14.50
  -6  12   2   11.20    3.00
   6 -12   2   14.20    3.90
   6  12  -2   13.90    2.60
   6  12   2   14.40    2.60
  -6  12  -2   11.60    4.00
   0  13  -2  174.58   32.50
   0  13  -2  260.37   20.40
   0 -13  -2  238.38   21.60
   0 -13   2  241.88   22.10
   0  13   2  243.38   18.80
   1  13  -2  189.48   14.80
  -1  13   2  169.98   15.80
  -1 -13  -2  187.58   18.30
   1 -13   2  193.68   18.40
  -1 -13   2  181.08   18.60
   1  13   2  199.68   15.20
  -1  13  -2  188.98   16.20
  -1  13  -2  215.38   32.60
   1 -13  -2  193.88   18.30
  -1 -13   2  165.88   16.90
  -2  13   2   17.30    4.20
  -2  13   2    8.50    5.50
   2 -13   2   13.60    4.30
   2  13  -2   13.50    3.20
  -2 -13  -2   11.00    4.60
  -2 -13  -2   10.50    4.20
  -2  13  -2   26.70    5.50
  -2  13  -2   18.10    6.30
   2 -13  -2   12.80    4.90
   2 -13  -2   17.60    5.10
  -2  13  -2  -10.10   19.30
  -3 -13  -2   27.80    8.30
  -3  13   2   84.09   22.10
   3  13  -2   60.59    6.00
  -3 -13  -2   50.09   10.00
  -3  13   2   40.80    7.00
   3 -13   2   51.99    8.70
   3  13   2   53.29    5.90
  -3  13  -2   10.90   29.10
  -3 -13   2   46.10    9.70
   3 -13  -2   37.50    5.40
  -3  13  -2   40.30    6.90
  -3  13  -2   24.80    9.50
   3 -13  -2   36.90    7.50
  -3 -13   2   54.69    8.40
  -4  13   2    3.70    8.40
  -4  13   2   -1.10    1.50
  -4 -13  -2   -4.20    5.50
  -4 -13   2    6.70    5.20
  -4  13  -2    2.50    2.10
   4 -13  -2   -0.60    2.30
  -4  13  -2    1.10    6.40
   4  13   2    1.50    1.30
  -5 -13  -2   -1.40   16.90
  -5  13   2    6.40    2.50
  -5  13   2    2.40    8.30
   5 -13   2    8.00    2.80
   5  13  -2    6.00    1.80
  -5  13  -2   11.30    3.70
  -5 -13   2    2.60    3.80
  -5  13  -2   -0.10    9.90
   5  13   2    7.90    2.30
   5 -13  -2    6.10    1.80
   5 -13  -2    3.00    2.60
  -6  13   2   11.30    3.10
   6 -13   2   11.20    2.70
   6  13  -2   12.40    2.10
   6  13   2   12.60    2.40
  -6  13  -2   12.40    2.80
   0  14  -2   49.99    6.00
   0 -14   2   53.59    8.80
   0 -14  -2   63.19    9.40
   0  14  -2   15.40   18.70
   0  14   2   45.40    6.10
   1 -14   2   56.79    9.20
  -1 -14  -2   44.80   10.00
   1  14  -2   44.50    5.60
  -1  14   2   50.39    6.60
   1 -14  -2   51.29    9.50
  -1  14  -2   24.70   17.80
  -1  14  -2   33.70    5.90
   1  14   2   46.20    5.30
  -2  14   2   21.00    4.70
   2 -14   2   22.00    6.40
  -2  14   2   25.80    9.60
  -2 -14  -2   15.20    6.60
   2  14  -2   31.10    4.30
  -2 -14   2   46.40    8.50
  -2  14  -2   23.50    8.00
   2  14   2   28.50    4.10
  -2 -14   2   40.40    6.50
   2 -14  -2   37.40    7.20
   2 -14  -2   28.30    5.60
  -2  14  -2   30.50    5.70
   3  14  -2   43.50    5.00
  -3 -14  -2   33.00    9.20
  -3  14   2   56.69   15.20
   3 -14   2   38.20    8.80
  -3  14   2   37.00    6.90
  -3  14  -2   57.89   14.40
  -3  14  -2   46.10    6.90
   3 -14  -2   49.70    9.20
  -3 -14   2   34.20    8.30
   3  14   2   42.60    5.20
  -3 -14   2   56.09   10.80
   3 -14  -2   28.20    5.10
  -4 -14  -2   -0.30    3.00
   4  14  -2    5.50    2.00
  -4  14   2    6.80    3.30
  -4  14   2    7.90    8.00
   4 -14  -2    0.50    2.50
   4  14   2    7.10    1.90
  -4 -14   2   14.20    5.40
  -4  14  -2    6.40    8.40
  -4  14  -2    4.90    3.10
  -5  14   2   17.70   11.40
   5 -14   2   14.70    3.00
  -5  14   2   18.20    4.60
   5 -14   2   13.10    3.70
   5  14  -2   14.80    3.00
  -5  14  -2   14.20    3.70
   5 -14  -2   20.20    3.10
  -5 -14   2    8.10    3.80
   5  14   2   20.40    3.20
  -6  14   2   18.10    3.30
   6 -14   2   13.00    2.50
   6  14  -2   15.70    2.20
   6  14   2   19.30    2.40
  -6  14  -2   17.40    3.20
   0 -15   2   33.90    8.50
   0  15   2   26.80    4.40
   0  15  -2   27.90    4.50
   0 -15  -2   30.30    7.20
   1 -15   2   66.19   10.60
  -1 -15  -2   74.49   11.20
   1  15  -2   83.39    7.90
  -1  15   2   76.29    8.80
  -1  15  -2   92.19    9.10
   1  15   2   75.59    7.70
  -1 -15   2   75.49   11.30
   1 -15  -2   81.69   11.80
  -2  15   2   10.20    6.30
  -2  15   2   10.40    3.70
  -2 -15  -2    5.20    4.40
   2 -15   2   25.10    6.40
   2 -15   2    7.50    4.20
  -2  15  -2   19.90    4.70
  -2  15  -2    9.30    7.70
  -2 -15   2    3.70    4.70
  -2 -15   2    7.80    3.80
   2 -15  -2   11.90    4.30
  -3  15   2   12.60    4.10
  -3  15   2   29.50   11.10
   3 -15   2   11.80    8.40
  -3 -15  -2   17.40    8.60
   3  15  -2   11.60    2.90
  -3 -15   2   10.40    4.00
  -3 -15   2   29.80    8.60
  -3  15  -2   17.60    9.50
   3 -15  -2   15.60    7.10
  -3  15  -2   12.20    3.50
   3 -15  -2   14.30    2.90
   3  15   2   14.60    3.20
  -4  15   2    8.70    8.60
  -4  15   2   12.50    4.00
   4  15  -2   14.30    2.70
   4 -15  -2    7.90    3.30
  -4  15  -2   18.40    4.90
  -4  15  -2   11.20   11.60
  -5  15   2   28.50    4.90
   5  15  -2   25.80    3.40
   5 -15   2   27.60    3.70
   5 -15   2   18.40    4.10
  -5  15  -2   28.30    4.80
   5  15   2   36.80    3.90
   5 -15  -2   29.60    4.50
  -6 -15  -2    4.10    1.40
  -6  15   2    5.50    1.80
   6  15  -2    4.00    1.10
  -6 -15   2    3.00    1.60
   6  15   2    4.90    1.80
  -6  15  -2    1.30    1.70
   0  16  -2  176.78   15.10
   0 -16   2  189.48   19.80
   0 -16  -2  175.28   18.90
   0  16   2  178.58   15.10
  -1 -16  -2   12.50    4.90
  -1  16   2   11.50    3.10
   1 -16   2   -1.70    3.50
   1 -16  -2   12.20    5.30
   1 -16  -2    5.10    2.50
   1  16   2    5.70    1.90
  -1  16  -2   11.10    6.70
  -1  16  -2    9.10    2.80
  -1 -16   2   -2.00    3.70
   2 -16   2   37.20    8.80
   2  16  -2   44.10    5.20
  -2  16   2   41.40    6.80
  -2 -16  -2   41.20    9.00
  -2  16   2   28.20    9.50
  -2  16  -2   40.00    6.70
   2  16   2   43.30    5.00
   2 -16  -2   30.10    6.10
   2 -16  -2   35.30    4.50
  -2  16  -2   31.80   10.90
   2 -16  -2   44.90   10.20
  -2 -16   2   34.10    8.80
  -3  16   2   40.70   12.60
   3  16  -2   31.00    4.00
  -3  16   2   27.50    5.30
  -3 -16   2   25.20    7.20
   3  16   2   23.10    3.60
  -3  16  -2   11.50    8.90
  -3  16  -2   27.00    5.20
  -3 -16   2   12.00   10.00
   3 -16  -2   34.60   14.40
   3 -16  -2   23.10    3.90
  -4  16   2  -14.60    8.10
  -4  16   2    6.20    2.40
  -4 -16  -2    2.50    2.70
   4  16  -2    3.60    1.50
   4 -16   2    3.40    2.50
  -4 -16  -2    0.10    1.40
   4 -16  -2   -0.20    3.60
   4  16   2    5.10    1.50
  -4  16  -2    5.60    2.00
  -5  16   2   13.90    3.60
   5 -16   2   14.90    2.80
   5  16  -2   20.30    3.00
   5 -16   2   11.70    3.00
   5  16   2   21.90    3.10
   5 -16  -2   19.70    2.70
  -5 -16   2    8.60    3.40
  -5  16  -2   18.20    3.60
  -6 -16  -2    0.90    1.00
   6  16  -2    0.10    0.70
   6  16   2    0.60    0.60
  -6 -16   2   -0.10    0.80
   0 -17  -2    2.50    4.50
   0  17   2    2.40    1.40
  -1 -17  -2   24.80    4.80
  -1  17   2   42.50    5.80
  -1 -17  -2   27.20    7.30
   1 -17   2   42.70    9.30
   1  17  -2   38.60    5.10
  -1  17  -2   48.00    6.10
  -1 -17   2   31.40    8.00
  -1  17  -2   35.10   11.10
   1 -17  -2   29.40    8.00
  -1 -17   2   24.20    5.00
   1  17   2   40.10    5.00
  -2 -17  -2    2.10    1.90
   2 -17   2    4.40    3.60
  -2 -17  -2   -3.20    5.50
   2 -17   2    3.50    7.50
  -2  17   2    2.80    5.00
   2  17  -2    0.80    1.20
  -2  17   2    1.90    2.00
   2 -17  -2    1.50    2.60
  -2  17  -2   -4.30    8.90
  -2 -17   2   -6.30    5.70
  -2 -17   2    0.90    1.80
  -2  17  -2   -2.70    1.70
   2  17   2    4.20    1.60
   2 -17  -2    6.90    6.70
   2 -17  -2    4.10    1.80
  -3 -17  -2    7.60    2.90
  -3  17   2   12.20    3.80
   3  17  -2    9.10    2.60
  -3  17   2    9.60    8.80
   3 -17  -2    4.30    4.10
   3  17   2   15.30    2.80
   3 -17  -2   15.60    2.60
  -3  17  -2   16.80    4.30
   4 -17   2   11.50    3.20
  -4 -17  -2    6.50    3.20
  -4  17   2   13.60    3.90
   4  17  -2   16.30    2.60
  -4  17  -2    9.30    2.90
   4  17   2   13.30    2.60
   5 -17   2   16.90    2.40
  -5  17   2   15.50    3.30
   5  17  -2   15.60    2.30
   5 -17  -2   13.90    2.10
   5  17   2   13.50    2.10
  -5  17  -2   12.80    2.90
   0 -18   2    9.00    5.60
   0 -18  -2    4.50    6.40
  -1 -18  -2   44.70   10.30
   1 -18   2   18.80    7.20
  -1  18   2   20.60    8.00
  -1  18   2   37.10    5.20
   1  18  -2   32.00    4.60
   1  18   2   33.60    4.60
  -1  18  -2   38.40    5.40
  -1 -18   2   20.50    6.40
   1 -18  -2   20.80    5.50
   1 -18  -2   43.70    9.80
  -2  18   2    6.60    8.80
   2 -18   2    3.20    3.20
   2 -18   2   17.10    3.10
  -2 -18  -2   12.70    3.10
   2 -18  -2    3.90    3.10
   2  18   2    9.70    3.30
   2 -18  -2   11.30    2.40
   3  18  -2    3.40    1.50
  -3  18   2    2.80    1.80
  -3  18   2   30.40   13.70
  -3 -18  -2    3.30    2.80
   3  18   2    8.00    2.10
   3 -18  -2    6.20    2.20
  -3  18  -2    7.40    2.40
  -4  18   2   -0.20    1.20
   4 -18   2    1.10    4.20
  -4 -18  -2    2.30    1.70
   4  18  -2    0.70    0.90
  -4 -18  -2    0.50    1.50
   4  18   2    2.80    1.20
  -4 -18   2    1.10    1.50
  -4  18  -2    4.10    1.80
  -4 -18   2    0.50    1.60
  -5  18   2   11.50    2.30
   5  18  -2   15.50    2.00
  -5 -18  -2   10.90    2.20
   5 -18  -2   11.90    1.90
   5  18   2   13.50    2.30
  -5  18  -2    8.20    1.90
   0  19   2    2.30    1.40
   0 -19  -2   -1.30    1.50
   0  19  -2   -1.10    1.60
  -1  19   2    2.30    1.60
  -1  19   2    2.60    7.90
  -1 -19  -2    2.60    2.00
  -1 -19  -2    8.00    2.90
   1 -19   2    3.40    2.70
   1  19  -2    5.50    1.90
   1 -19  -2    4.90    2.50
   1  19   2    6.70    2.00
  -1  19  -2    5.50    2.20
   2  19  -2   24.00    3.50
  -2  19   2   19.10    4.10
  -2  19   2   10.80   11.20
  -2 -19  -2   20.70    4.40
  -2 -19  -2   11.80    4.00
   2 -19  -2    9.10    3.80
   2  19   2   17.00    3.00
  -2  19  -2   14.10    3.30
   2 -19  -2   17.40    2.90
  -3 -19  -2    2.10    2.00
   3  19  -2    1.60    1.20
  -3 -19  -2    0.20    1.20
  -3  19   2    3.30    1.40
  -3 -19   2    0.20    1.50
   3  19   2    1.20    1.20
  -4 -19  -2   23.20    3.80
   4  19  -2   32.30    3.40
  -4  19   2   32.80    4.20
  -4 -19  -2   20.00    3.70
   4  19   2   34.00    3.50
  -4  19  -2   30.10    3.90
   4 -19  -2   28.90    3.20
  -4 -19   2   20.30    3.80
   0  20   2    4.70    1.90
   0  20  -2    3.60    1.70
   0 -20  -2    1.60    1.70
   0 -20   2    1.80    1.80
  -1 -20  -2   37.80    6.80
  -1  20   2   49.90    6.30
  -1  20   2   38.30   14.40
   1  20  -2   55.09    6.20
   1  20   2   60.39    6.10
   1 -20  -2   48.90    6.80
   1 -20  -2   58.29    5.70
  -1  20  -2   60.79    6.70
  -2 -20  -2   26.40    5.40
  -2 -20  -2   19.60    5.00
   2 -20   2   34.30    4.90
   2  20  -2   32.40    4.10
  -2  20   2   37.50    5.10
   2 -20  -2   30.90    3.60
   2  20   2   28.20    3.90
  -2  20  -2   29.50    4.50
  -2 -20   2   26.80    4.80
   3  20  -2   -0.30    0.80
  -3  20   2    2.30    1.50
  -3 -20  -2    3.20    1.30
  -3 -20   2   -2.00    1.40
  -3 -20   2    1.80    1.60
  -3  20  -2   -1.30    1.60
   3  20   2    0.80    1.20
  -4 -20  -2   10.60    2.20
  -4  20   2    6.10    2.00
   4  20  -2    9.70    2.50
  -4 -20  -2    8.10    2.10
  -4  20  -2    9.20    1.90
   4 -20  -2   10.30    1.70
  -4 -20   2    6.00    1.60
   4  20   2   14.60    2.50
  -4 -20   2    5.90    2.30
   0 -21  -2   17.60    4.60
   0  21  -2   25.30    3.80
   0  21   2   33.20    4.20
   0 -21   2   22.40    4.20
   1 -21   2   25.40    3.40
   1  21  -2   26.10    3.70
  -1  21   2   29.90    4.10
   1  21   2   25.60    3.60
   1 -21  -2   15.70    4.20
  -1  21  -2   26.90    3.90
   1 -21  -2   27.80    3.50
   2  21  -2    5.60    1.70
  -2 -21  -2    2.60    1.80
  -2  21   2    2.30    1.70
  -2  21  -2    7.10    2.30
   2  21   2    6.80    1.80
   2 -21  -2    8.60    1.90
  -3 -21  -2    9.70    2.00
   3  21  -2   10.00    1.80
  -3  21   2    6.90    1.90
  -3 -21  -2    4.40    2.00
   3  21   2   10.50    1.90
  -3 -21   2    9.60    4.10
  -3  21  -2    6.40    1.70
   0 -22   2    2.40    1.90
   0 -22  -2    7.10    2.10
   0  22   2   10.90    3.00
   0  22  -2    6.60    2.70
   0 -22  -2    3.50    2.10
   1 -22   2    1.00    1.70
  -1  22   2   -0.60    1.10
   1  22  -2    1.90    1.30
   1 -22   2    1.80    1.20
  -1 -22  -2    0.00    1.00
   1 -22  -2    2.70    1.00
  -1 -22   2    0.80    1.30
  -1  22  -2    2.00    1.20
   1 -22  -2    2.50    1.90
   1  22   2    1.20    1.10
  -2 -22  -2    0.90    1.20
  -2  22   2    2.50    1.30
   2  22  -2    4.30    1.40
   2 -22  -2    3.80    1.70
   2  22   2    2.20    1.10
  -2  22  -2    2.30    1.10
  -2 -22   2    1.60    1.40
  -3  22   2    4.30    1.20
  -3 -22  -2    3.70    1.00
   3  22  -2    4.70    1.70
  -3 -22  -2    3.50    1.60
   3  22   2    3.20    1.00
   3 -22  -2    3.10    0.80
  -3  22  -2    3.70    1.30
   0 -23  -2   18.30    2.40
   0 -23   2   17.40    2.50
   0  23   2   14.70    2.60
   0 -23  -2   14.10    2.10
   0 -23  -2    9.50    2.60
   0  23  -2   14.60    2.40
  -1 -23  -2    9.00    2.80
   1  23  -2   16.10    2.90
  -1 -23  -2   15.80    2.10
   1 -23   2   17.10    2.20
  -1  23   2   16.40    2.50
   1  23   2   14.00    2.40
   1 -23  -2   14.50    2.10
  -1  23  -2    9.90    2.80
  -2 -23  -2    3.90    1.60
  -2 -23  -2    0.50    0.80
   2  23  -2    2.80    1.10
   2  23   2    0.20    0.80
  -2 -23   2   -0.30    0.60
   2 -23  -2    2.90    1.00
  -2  23  -2    0.80    0.80
   0  24   2   16.00    2.30
   0 -24  -2   14.30    1.80
   0 -24   2   18.80    2.10
   0  24  -2   13.50    2.00
   0   0  -3    1.10    0.50
   0   0  -3    0.30    0.30
   0   0   3    0.20    0.40
  -1   0  -3 1487.35   98.99
  -1   0  -3 1487.65   99.89
   1   0  -3 1472.05   97.69
  -1   0   3 1459.85   99.49
  -1   0  -3 1647.24   96.99
  -1   0   3 1557.84  100.99
   2   0  -3  182.78   13.00
  -2   0  -3  176.78   17.00
  -2   0  -3  181.08   15.60
  -2   0   3  172.18   15.80
  -2   0   3  162.18   17.60
  -2   0   3  182.28   14.70
  -2   0  -3  180.38   12.90
  -3   0  -3  237.48   24.00
  -3   0  -3  245.18   21.70
  -3   0   3  247.08   25.00
  -3   0   3  229.28   21.80
  -3   0   3  226.98   19.70
  -3   0  -3  243.48   17.90
  -4   0  -3   10.00    7.10
  -4   0  -3    2.80    3.20
  -4   0   3   -0.70    2.40
  -4   0   3    1.30    2.50
  -4   0   3    2.90    2.20
  -4   0  -3   -0.70    2.50
  -5   0  -3  174.28   23.90
  -5   0   3  124.29   17.60
  -5   0  -3  130.39   16.90
  -5   0   3  171.38   28.00
   5   0   3  110.29   11.70
  -5   0  -3  115.79   11.60
   5   0  -3  119.89   11.60
  -5   0   3  120.79   12.00
  -5   0   3  124.99   15.00
  -6   0  -3   16.40   18.60
  -6   0  -3   54.09   13.30
   6   0   3   55.29    7.30
  -6   0   3   67.69   12.20
  -6   0  -3   57.99    7.00
   6   0  -3   57.89    7.20
  -6   0   3   55.09    7.00
   7   0   3    5.30    2.20
  -7   0   3   13.80    8.50
   7   0  -3    7.60    2.10
  -7   0   3    7.90    2.30
   8   0   3    2.40    1.00
  -8   0   3   -7.70    5.30
   0   1  -3   24.60    2.40
   0  -1   3   25.50    2.30
   0   1  -3   17.10    2.80
  -1  -1  -3   77.49    5.40
  -1  -1  -3   68.09    5.10
  -1   1   3   69.09    7.90
  -1  -1  -3   70.69    7.20
  -1  -1  -3   68.29    6.70
  -1  -1   3   87.69    8.80
  -1   1  -3   64.79    6.60
   1  -1  -3   70.99    5.80
   1   1   3   71.49    5.60
  -1   1  -3   78.29    4.90
  -1   1  -3   73.19    5.00
  -1   1  -3   82.19    7.90
  -1  -1   3   71.09    6.90
  -1  -1   3   70.89    6.60
  -2  -1  -3  321.47   25.60
  -2   1   3  300.97   24.40
  -2  -1  -3  317.97   23.90
  -2   1   3  311.17   26.50
  -2   1   3  281.37   22.60
  -2  -1  -3  325.97   21.10
  -2   1  -3  291.97   23.60
  -2   1  -3  305.97   25.70
  -2  -1   3  296.67   24.00
  -2  -1   3  283.77   22.60
   2  -1  -3  300.07   20.90
  -2   1  -3  294.47   20.90
  -2  -1   3  307.47   26.50
  -3  -1  -3  267.77   23.90
  -3  -1  -3  275.97   26.60
  -3   1   3  277.97   27.80
  -3  -1  -3  289.97   20.60
  -3   1   3  242.48   22.00
  -3   1   3  284.57   24.80
  -3   1  -3  285.37   20.50
  -3  -1   3  273.07   24.20
  -3  -1   3  270.07   22.30
  -3   1  -3  276.57   26.90
  -3   1  -3  303.57   24.80
  -3  -1   3  294.67   28.10
  -4  -1  -3    7.90    6.40
  -4   1   3   -0.60    2.20
   4   1  -3   -0.30    2.40
  -4   1   3    1.90    2.20
  -4  -1  -3    4.00    2.60
  -4  -1  -3    1.80    2.90
  -4   1   3   -1.20    3.10
  -4   1   3   -9.60    7.90
  -4  -1   3    5.70    3.10
  -4   1  -3   11.10    3.80
  -4  -1   3    2.40    2.10
  -4   1  -3    3.80    2.70
  -4  -1   3    7.90    4.70
  -4  -1   3   10.60    9.10
  -4   1  -3    8.90    6.70
  -5   1   3   87.79   24.90
   5   1  -3  107.29   11.10
  -5  -1  -3  115.19   20.60
  -5  -1  -3  135.79   11.40
  -5   1   3  108.49   11.60
  -5  -1  -3  125.09   17.30
  -5   1   3  150.28   17.80
   5  -1   3  101.79   11.40
  -5  -1   3  139.59   17.30
  -5   1  -3  127.49   11.50
  -5  -1   3  141.69   37.30
  -5  -1   3  120.29   11.50
  -5  -1   3  114.09   14.30
  -5   1  -3  115.19   16.50
   5   1   3  110.09   11.70
  -5   1  -3  137.49   23.00
   5  -1  -3  128.59   11.70
  -6  -1  -3  177.68   13.30
  -6  -1  -3  191.88   34.40
  -6   1   3  149.69   19.20
  -6   1   3  144.49   13.60
  -6  -1  -3  150.68   20.10
   6   1  -3  138.29   13.40
   6  -1   3  155.18   14.20
  -6  -1   3  152.28   13.70
  -6  -1   3  140.79   19.90
  -6   1  -3  138.29   19.20
   6  -1  -3  141.19   13.50
   6   1   3  154.38   13.90
  -6   1  -3  144.79   31.70
  -6   1  -3  156.88   13.30
  -7   1   3   13.00    6.30
  -7   1   3    7.60    2.20
   7  -1   3   11.10    2.80
   7   1  -3    9.70    2.50
   7  -1  -3    4.10    1.80
   7   1   3    5.60    1.90
   8   1  -3   -9.00    8.40
  -8   1   3    1.50    7.50
  -8  -1  -3    5.30    6.30
  -8   1  -3   12.60   11.00
  -8  -1   3    5.00    6.90
   0  -2   3  151.98   13.00
   0  -2  -3  174.88   11.60
  -1  -2  -3   14.60    3.10
  -1  -2  -3   15.80    3.00
  -1   2   3   12.00    3.70
  -1  -2  -3   11.40    1.60
  -1   2  -3    6.90    2.20
  -1  -2   3    6.90    3.00
  -1   2  -3    8.90    1.20
  -1  -2   3    9.80    2.00
  -1  -2   3   10.40    2.80
   1  -2  -3    9.30    1.80
  -1   2  -3   13.50    3.70
  -2  -2  -3  221.98   18.20
  -2  -2  -3  230.48   20.10
  -2   2   3  224.18   19.20
  -2  -2  -3  226.08   15.90
  -2  -2  -3  214.78   14.60
  -2   2   3  206.98   20.70
  -2   2  -3  210.88   15.60
   2  -2  -3  218.28   15.70
  -2  -2   3  209.48   17.30
  -2   2  -3  215.28   20.30
  -2  -2   3  228.18   21.30
  -2  -2   3  213.98   18.30
  -2   2  -3  212.38   18.30
  -3   2   3    4.50    2.50
  -3   2   3    3.60    2.70
  -3  -2  -3    6.20    2.80
  -3  -2  -3    8.10    2.30
  -3  -2  -3    7.80    4.80
  -3   2   3    3.30    5.20
  -3  -2   3   -3.80    5.20
   3  -2  -3    7.90    1.90
  -3   2  -3    6.90    4.60
  -3  -2   3    5.70    2.50
  -3   2  -3    9.40    2.30
  -3  -2   3   10.20    3.00
  -3   2  -3   10.40    4.60
  -4  -2  -3    1.60    2.60
  -4   2   3   -3.50    1.90
  -4   2   3    3.70    9.90
  -4  -2  -3    1.00    2.50
  -4   2   3   -1.60    1.80
  -4   2   3   -2.60    1.90
   4  -2   3    2.40    2.30
   4   2  -3    0.80    1.70
  -4  -2   3   -0.10    2.30
   4  -2  -3    3.10    2.50
  -4  -2   3    3.70    2.30
  -4   2  -3   -0.80    2.70
  -4  -2   3    0.80    2.70
  -4   2  -3    0.80    3.20
  -4  -2   3   -0.60    7.30
  -5   2   3   51.39   10.20
  -5  -2  -3   71.69   18.80
   5  -2   3   41.30    6.90
   5   2  -3   47.30    6.50
  -5   2   3   44.30    6.70
  -5  -2  -3   54.29    6.50
  -5   2   3   91.69   24.50
  -5   2   3   68.29   11.80
  -5  -2  -3   58.89   13.50
  -5   2  -3   68.39   20.80
  -5  -2   3   56.99    6.90
  -5  -2   3   47.10   13.80
  -5  -2   3   64.99   11.60
  -5   2  -3   55.49    7.00
  -5   2  -3   62.59   11.70
   5  -2  -3   40.20    6.70
   5   2   3   57.69    7.20
   6  -2   3   43.70    6.40
  -6   2   3   45.60   11.90
   6   2  -3   35.60    5.60
  -6  -2  -3    1.20   18.70
  -6   2   3   43.90    5.90
  -6  -2   3   34.80    9.20
  -6   2  -3   38.30    5.70
   6  -2  -3   31.10    5.60
  -6   2  -3   73.29   23.30
  -6   2  -3   42.50   10.70
  -6  -2   3   52.79    6.50
   6   2   3   34.70    5.90
   7   2  -3   -1.00    1.40
  -7   2   3   -1.70    1.30
   7  -2   3   -1.40    1.20
   7   2   3    0.20    1.20
   7  -2  -3    1.70    1.60
   0  -3  -3  719.03   48.00
   0  -3   3  740.93   47.90
  -1  -3  -3    2.20    2.10
  -1   3   3    3.40    2.50
  -1  -3   3    3.00    1.30
  -1   3  -3    0.30    2.10
  -1  -3   3    0.10    2.20
  -1   3  -3    1.30    1.40
  -2  -3  -3  315.47   20.90
  -2  -3  -3  311.77   25.40
  -2   3   3  280.37   26.10
   2  -3   3  263.97   19.40
  -2  -3  -3  288.57   19.80
  -2  -3  -3  273.47   22.80
  -2   3   3  283.27   24.00
  -2   3  -3  292.97   25.70
  -2  -3   3  298.87   23.10
  -2   3  -3  302.67   23.50
   2  -3  -3  294.07   20.50
  -2  -3   3  332.37   30.90
  -2  -3   3  245.48   26.20
  -3   3   3  194.28   19.20
  -3  -3  -3  245.68   24.20
  -3   3   3  223.78   25.10
  -3   3   3  227.18   22.30
  -3  -3  -3  224.38   20.90
   3  -3  -3  237.28   17.20
  -3   3  -3  261.27   22.40
  -3  -3   3  267.67   26.40
  -3  -3   3  233.98   21.20
  -3   3  -3  236.88   24.50
  -3   3  -3  233.98   18.00
  -3  -3   3  227.28   19.60
  -4  -3  -3   14.00    4.70
  -4  -3  -3    8.10    3.40
   4   3  -3    6.10    2.60
   4  -3   3    5.60    2.90
  -4  -3  -3    3.30    6.10
  -4   3   3   13.10    5.50
  -4   3   3    9.70    4.20
  -4   3   3   14.80    3.50
  -4   3  -3    6.40    6.00
  -4   3  -3    8.80    4.20
  -4   3  -3    9.80    3.10
   4   3   3    9.40    2.90
  -4  -3   3    7.50    3.50
  -4   3  -3   10.80    4.00
  -4  -3   3   16.30    9.80
  -4  -3   3    5.20    3.70
   4  -3  -3    6.40    2.90
  -4  -3   3    7.50    3.00
  -5   3   3  139.59   14.50
  -5  -3  -3  180.08   14.20
  -5   3   3  146.09   17.70
  -5   3   3  207.28   38.30
  -5  -3  -3  174.88   20.10
  -5   3   3  178.08   21.80
   5  -3   3  156.78   15.00
  -5  -3  -3  188.68   28.10
   5   3  -3  153.08   14.10
  -5   3  -3  170.48   27.00
  -5  -3   3  183.88   15.00
  -5   3  -3  199.38   22.00
   5   3   3  153.18   14.50
  -5   3  -3  163.68   14.60
  -5  -3   3  205.48   37.60
   5  -3  -3  149.09   14.30
  -5  -3   3  155.38   17.50
  -5  -3   3  178.98   20.40
  -6  -3  -3   82.49   23.00
  -6   3   3   97.29   16.30
   6   3  -3  106.79   10.50
  -6   3   3  111.69   11.20
   6  -3   3  111.19   11.40
  -6   3  -3  127.89   11.00
  -6  -3   3  130.49   11.20
   6  -3  -3  116.89   11.10
  -6   3  -3  126.19   17.70
  -6  -3   3   93.39   15.30
  -6   3  -3   51.69   27.20
   6   3   3  119.69   11.50
  -7   3   3   49.99    5.50
   7   3  -3   45.00    5.10
   7  -3   3   40.70    5.60
   7  -3  -3   43.60    5.40
   7   3   3   44.20    5.30
   0  -4  -3    3.90    1.40
   0  -4   3    6.20    1.50
   0   4  -3    1.50    3.20
  -1   4   3  116.99   12.50
  -1  -4  -3  122.49    8.90
  -1  -4  -3   97.39   10.80
   1  -4  -3  103.39    8.60
  -1   4  -3   93.69   10.40
  -1   4  -3  107.79   12.40
  -1  -4   3  103.19    9.20
  -2   4   3   95.79   13.00
  -2  -4  -3   90.59    7.90
  -2  -4  -3   96.69   12.10
  -2   4   3   86.59   10.60
  -2  -4  -3   99.89    8.50
   2  -4   3   97.69    7.60
  -2   4  -3  105.89   12.90
  -2  -4   3  102.59   13.10
  -2  -4   3   91.59    9.40
   2  -4  -3   90.89    8.10
  -2   4  -3  103.99   10.70
  -3  -4  -3   43.40    5.70
  -3   4   3   47.30    8.40
  -3  -4  -3   47.10    9.40
  -3   4   3   57.49   11.20
  -3  -4  -3   45.70    4.70
  -3  -4  -3   44.70    7.60
  -3  -4   3   50.99    7.70
   3  -4  -3   61.29    5.80
  -3  -4   3   66.39   12.40
  -3  -4   3   51.39    7.20
  -3   4  -3   59.99   10.80
  -3   4  -3   52.89    8.80
  -3   4  -3   56.09    6.20
  -4   4   3  156.28   23.00
   4   4  -3  135.29   12.30
  -4  -4  -3  129.09   16.00
  -4  -4  -3  174.98   22.60
  -4  -4  -3  152.38   13.30
  -4   4   3  178.28   19.00
  -4   4   3  132.59   14.70
  -4   4   3  107.69   12.40
  -4  -4   3  155.58   16.70
  -4   4  -3  165.98   18.70
  -4   4  -3  159.18   21.50
  -4   4  -3  123.59   12.50
   4  -4  -3  116.99   12.30
  -4  -4   3  149.99   22.00
  -4  -4   3  146.99   14.90
  -5   4   3  150.88   22.80
  -5   4   3  137.49   17.10
  -5  -4  -3  170.48   25.80
  -5  -4   3  150.68   32.40
  -5  -4   3  131.29   15.60
  -5  -4   3  134.99   18.90
   5  -4  -3  152.28   14.80
  -5   4  -3  133.79   13.10
  -5   4  -3  181.78   27.50
  -5   4  -3  178.88   20.90
  -6   4   3   27.00    4.80
   6   4  -3   22.40    4.30
   6  -4   3   28.50    6.00
  -6  -4  -3   -9.30   17.50
  -6   4  -3   36.00   10.60
   6  -4  -3   28.40    5.00
  -6   4  -3   26.00    4.80
  -6   4  -3   70.49   25.80
   6   4   3   31.80    5.10
  -7   4   3   33.90    4.30
   7  -4   3   31.10    4.60
   7   4  -3   29.40    4.00
   7   4   3   33.80    4.40
   7  -4  -3   28.20    5.10
   0  -5   3   77.09    6.80
   0  -5  -3   78.09    7.10
  -1   5   3  646.04   49.00
  -1  -5  -3  652.13   42.80
  -1  -5  -3  617.04   42.90
  -1   5  -3  631.14   49.20
   1  -5  -3  627.54   43.00
  -1  -5   3  642.54   43.50
   2  -5   3   47.40    5.00
  -2  -5  -3   54.19    5.50
  -2   5   3   45.30   11.00
  -2   5   3   43.40    7.70
  -2  -5  -3   50.79    6.10
  -2  -5  -3   46.30    8.20
  -2  -5   3   60.39    6.90
  -2   5  -3   67.49   10.10
   2  -5  -3   63.29    7.00
  -2  -5   3   66.19   10.40
  -2  -5   3   59.59    7.10
  -3  -5  -3   75.99    6.80
  -3   5   3   76.99   11.10
  -3  -5  -3   65.99    7.40
  -3   5   3   66.79   13.10
  -3  -5  -3   74.89   11.80
   3  -5   3   71.09    5.90
  -3   5  -3   67.79   10.40
  -3  -5   3   73.39    8.80
  -3  -5   3   71.29    9.70
   3  -5  -3   68.69    6.90
  -3  -5   3   47.00   13.20
  -4   5   3   95.89   14.40
  -4  -5  -3   78.19   16.60
  -4  -5  -3   88.89    9.80
   4   5  -3   89.89    9.30
  -4  -5   3  107.09   13.00
   4  -5  -3   96.49    8.90
  -4  -5   3   94.29   19.10
  -4  -5   3   99.29   10.20
  -4   5  -3   79.69   16.40
  -4  -5   3   84.89   11.00
   4  -5  -3   94.39   13.30
  -4   5  -3  103.89   14.50
   5   5  -3    6.80    2.40
  -5  -5  -3   11.60   13.10
  -5   5   3    6.50    5.30
  -5   5   3    4.30    2.60
   5  -5   3   10.30    3.00
  -5   5   3    9.90    5.60
  -5   5  -3   -0.60   12.70
  -5  -5   3    6.50    2.20
  -5   5  -3   11.00    4.20
  -5  -5   3    7.30    4.30
  -5  -5   3   -0.20   15.30
   5  -5  -3    3.60    2.40
   5   5   3    6.90    2.50
  -5  -5   3   11.50    7.20
  -5   5  -3   11.30    9.30
   6   5  -3   90.79    9.00
   6  -5   3   85.49    9.80
  -6   5   3   85.29    9.50
  -6  -5  -3   46.10   24.40
  -6   5   3   80.49   15.00
   6  -5  -3   91.89   10.20
  -6   5  -3  101.69   17.70
   6   5   3   96.69    9.60
   7   5  -3   24.70    3.50
   7  -5   3   24.90    4.00
  -7   5   3   26.30    4.30
   7   5   3   22.80    3.70
   7  -5  -3   26.30    4.00
   0   6   3    3.80    6.40
   0  -6   3    1.20    0.90
   0   6  -3    5.60    3.40
   0  -6  -3    1.50    1.20
  -1   6   3  477.75   41.00
  -1  -6  -3  452.25   33.80
  -1  -6  -3  512.75   33.70
  -1   6  -3  491.35   41.30
  -1  -6   3  497.15   34.30
   2  -6   3   51.59    5.60
  -2  -6  -3   38.10    9.70
  -2  -6  -3   56.79    6.20
  -2  -6  -3   55.49    6.00
  -2   6   3   58.09    8.70
  -2   6   3   64.49   12.40
   2  -6  -3   56.19    6.00
  -2  -6   3   46.80    9.50
  -2  -6   3   47.80    6.50
  -2   6  -3   70.29    8.70
  -2   6  -3   54.79   10.90
  -3   6   3   31.40   10.70
   3  -6   3   30.60    3.80
  -3  -6  -3   26.20    8.80
  -3  -6  -3   37.80    5.20
  -3  -6  -3   37.30    5.00
  -3   6   3   24.10    6.70
  -3  -6   3   25.40    5.30
  -3   6  -3   36.20   10.30
  -3  -6   3   31.10   11.20
  -3  -6   3   43.60    7.10
   3  -6  -3   28.10    4.50
  -3   6  -3   42.20    9.70
  -4   6   3  100.19   27.50
  -4   6   3   98.39   15.30
  -4  -6  -3  107.49   18.80
   4   6  -3   90.49    9.40
  -4   6   3   93.49   12.60
  -4   6   3   80.89    9.80
  -4  -6  -3  103.29   10.90
  -4  -6   3   99.79   13.60
  -4   6  -3   78.99    9.80
  -4  -6   3  128.29   22.30
  -4   6  -3  106.49   15.50
   4  -6  -3  101.49   10.20
  -4   6  -3  116.69   20.70
  -4  -6   3  105.89   12.30
   4   6   3   90.09    9.70
   4  -6  -3  116.39    9.90
   5  -6   3    6.70    2.80
  -5  -6  -3    7.50   11.40
  -5   6   3   14.90    7.40
  -5   6   3    6.90    2.50
  -5   6   3    5.70    6.70
   5   6  -3    5.80    2.70
   5  -6  -3    9.80    3.00
  -5  -6   3    4.80    4.30
   5   6   3   12.50    3.20
  -5   6  -3    7.60    7.50
  -5  -6   3   -8.10   18.00
  -5   6  -3    7.90    2.90
  -5   6  -3  -24.60   18.70
  -6   6   3   14.60    9.60
   6  -6   3   17.10    6.50
  -6   6   3   22.00    5.30
   6   6  -3   22.60    4.90
  -6  -6  -3   -5.60   29.20
  -6   6  -3   25.20    4.90
  -6   6  -3    1.00   28.20
  -6   6  -3   30.00    9.50
   6  -6  -3   30.20    4.80
   6   6   3   29.40    7.00
   7  -6   3   29.50    6.80
  -7   6   3   35.90    5.50
   7   6  -3   39.90    4.80
   7   6   3   38.80    4.60
   7  -6  -3   28.30    5.60
   0   7   3    7.50    8.50
   0   7  -3   14.60    6.10
  -1   7   3  796.42   62.39
  -1  -7  -3  768.52   53.79
  -1  -7  -3  824.92   53.39
  -1   7  -3  733.43   62.29
   1  -7  -3  805.22   53.79
  -1  -7   3  796.92   53.99
  -2   7   3   88.19   12.20
  -2   7   3   90.79   15.30
   2  -7   3   84.79    8.60
  -2  -7  -3   96.39    9.20
  -2  -7  -3   84.69    8.90
  -2  -7   3  102.49   10.10
  -2   7  -3  109.59   12.40
   2  -7  -3   97.19    9.10
  -2   7  -3  101.59   15.70
  -3  -7  -3   74.39   14.70
  -3   7   3  107.69   20.50
  -3  -7  -3  116.49   10.10
  -3  -7  -3  110.19   10.20
  -3   7   3   97.39   14.10
  -3  -7   3   75.29   15.90
  -3   7  -3   83.69   12.70
  -3   7  -3  115.89   16.90
  -3  -7   3   84.19   10.40
   3  -7  -3   96.69    9.40
  -4   7   3  203.88   20.80
  -4   7   3  246.28   25.70
  -4   7   3  177.58   17.40
  -4  -7  -3  186.78   28.00
   4   7  -3  198.68   16.70
  -4  -7  -3  224.18   18.50
  -4  -7   3  223.78   20.10
  -4  -7   3  204.88   31.50
   4  -7  -3  243.48   17.60
   4  -7  -3  192.18   17.30
   4   7   3  184.08   16.70
  -4   7  -3  247.68   31.90
  -4   7  -3  188.58   17.30
  -4   7  -3  265.37   25.70
   5  -7   3    5.70    2.20
  -5  -7  -3   16.80   12.90
  -5   7   3    6.50    2.60
  -5   7   3   -2.60    7.70
   5   7  -3    4.90    2.30
  -5   7  -3    3.30    2.00
  -5   7  -3   13.00    6.30
   5  -7  -3    7.60    2.50
  -5   7  -3  -16.60   14.50
  -5  -7   3    4.40    5.20
   5   7   3    5.40    2.70
   6   7  -3   47.50    6.00
   6  -7   3   47.20    6.90
  -6   7   3   41.30   10.20
  -6   7   3   53.59    7.30
  -6   7  -3   75.29   16.40
  -6   7  -3   67.09    7.30
   6  -7  -3   56.99    6.90
   6   7   3   61.99    6.80
   7  -7   3   31.70    4.60
  -7  -7  -3   25.10    5.00
  -7   7   3   37.00    4.80
   7   7  -3   41.00    4.00
   7   7   3   48.00    5.60
  -7   7  -3   11.40   13.50
   0  -8  -3  299.87   23.30
   0  -8   3  311.87   22.70
  -1   8   3  264.77   29.80
  -1  -8  -3  254.87   20.40
  -1  -8  -3  274.17   20.10
   1  -8  -3  255.17   20.40
  -1   8  -3  261.47   29.30
  -1  -8   3  259.97   20.30
  -2   8   3  108.19   18.80
  -2  -8  -3   95.99    9.00
  -2  -8  -3   97.59    9.30
  -2   8   3   86.49   12.70
   2  -8   3   92.59    8.80
   2  -8  -3   72.19    8.40
  -2   8  -3   71.89   14.20
  -2  -8   3   66.79    8.80
  -2   8  -3   69.99   10.40
  -3  -8  -3  119.79   11.30
  -3   8   3  118.59   16.10
   3  -8   3  111.19   10.10
  -3  -8  -3  130.39   11.50
   3   8  -3   97.29    9.70
  -3   8   3  135.79   23.60
  -3   8  -3  128.39   18.60
  -3   8  -3  107.99   20.40
  -3  -8   3  105.59   12.00
  -3  -8   3   76.59   16.60
   3  -8  -3  114.59   11.10
  -3   8  -3   94.29   10.70
  -4   8   3   68.79    8.70
  -4   8   3   95.49   15.00
  -4  -8  -3   51.49   17.40
  -4  -8  -3   74.59    9.30
   4   8  -3   76.89    7.80
   4   8   3   71.39    7.90
  -4   8  -3  117.19   25.70
   4  -8  -3   62.39    8.20
  -4  -8   3   41.20   20.50
  -4   8  -3   85.39   14.40
  -4  -8   3   78.99   10.30
   4  -8  -3   69.49    9.00
  -4   8  -3   57.89    8.20
  -5   8   3   58.19   14.00
  -5   8   3   87.09   10.30
  -5   8   3   86.59   19.60
  -5  -8  -3  145.19   30.60
   5   8  -3   93.19    9.00
   5  -8   3   94.39   10.40
  -5   8  -3   56.29   29.50
   5   8   3   94.69    9.40
   5  -8  -3   89.69    9.60
   5  -8  -3   83.69    7.60
  -5   8  -3   89.89    9.90
  -5   8  -3   99.39   17.50
   6   8  -3   37.70    4.80
   6  -8   3   31.40    5.50
  -6   8   3   25.00    9.30
  -6   8   3   35.30    6.00
   6   8   3   43.90    5.20
  -6   8  -3   35.40    5.50
   6  -8  -3   42.30    5.50
  -6   8  -3   30.40   10.60
  -7  -8  -3   46.00    6.50
  -7   8   3   57.49    6.10
   7  -8   3   54.69    6.10
   7   8  -3   67.49    5.40
   7   8   3   61.19    5.60
   0   9   3    7.60   10.30
   0   9  -3   10.70    7.10
  -1   9   3   53.29   16.90
  -1  -9  -3   72.09    7.80
  -1  -9  -3   60.99    7.00
   1  -9  -3   61.99    7.50
  -1  -9   3   58.79    7.20
  -1   9  -3   63.59   13.40
  -2   9   3  344.17   40.50
   2  -9   3  398.06   29.00
  -2   9   3  426.76   35.90
  -2  -9  -3  403.36   28.90
  -2  -9  -3  392.06   29.20
  -2   9  -3  353.16   38.80
  -2   9  -3  415.76   33.60
   2  -9  -3  365.56   28.80
  -2  -9   3  335.57   29.00
  -3   9   3   16.40    4.30
   3   9  -3   12.10    3.80
  -3  -9  -3    7.40    7.30
  -3  -9  -3   16.00    4.10
  -3  -9  -3   16.20    4.30
   3  -9   3   20.20    4.30
  -3   9   3   17.50    6.70
  -3  -9   3    2.00    7.70
  -3  -9   3   21.00    4.70
   3  -9  -3   28.20    5.30
   3   9   3   20.00    3.60
  -3   9  -3   10.90    3.80
  -3   9  -3    8.70    9.40
  -3   9  -3   41.50   10.40
  -4  -9  -3   39.40    7.70
  -4   9   3   42.00    6.30
  -4   9   3   41.30   10.70
  -4  -9  -3    9.20   19.80
   4   9  -3   43.70    5.70
  -4  -9   3   34.80    7.50
   4  -9  -3   45.90    8.20
  -4   9  -3   45.90    6.40
  -4   9  -3   37.70   20.50
  -4   9  -3   62.29   14.00
   4  -9  -3   46.40    6.40
  -4  -9   3   22.80   15.50
   4   9   3   40.40    5.80
  -5   9   3   45.40    6.80
   5  -9   3   43.60    6.70
   5   9  -3   36.90    5.30
  -5   9   3   52.89   13.80
  -5  -9  -3   20.00   15.50
  -5   9  -3   40.10    6.10
   5  -9  -3   48.70    6.70
   5  -9  -3   33.70    4.30
   5   9   3   30.50    5.10
  -5   9  -3  -14.40   26.30
  -5  -9   3   36.60   21.60
  -5   9  -3   52.29   14.70
  -5  -9   3   27.70    8.90
   6  -9   3   19.90    4.80
  -6   9   3   25.80    9.70
   6   9  -3   23.70    3.70
  -6   9   3   24.40    4.70
   6   9   3   34.80    4.30
  -6   9  -3   37.20    5.30
  -6   9  -3   14.50   10.00
  -6  -9   3    4.10   10.80
   6  -9  -3   25.00    4.80
  -7   9   3   22.30    4.20
   7  -9   3   28.80    5.50
   7   9  -3   27.50    3.20
   7   9   3   29.40    3.30
   0  10  -3   17.60    9.60
   0 -10  -3   17.60    4.30
   0 -10   3   18.90    3.80
   0  10   3   16.00   13.80
  -1  10   3   68.49   19.50
   1 -10   3   89.59   10.00
  -1 -10  -3   89.09    9.70
  -1 -10  -3   94.89    9.40
  -1  10  -3   80.69   16.50
   1 -10  -3   85.39    9.70
  -1 -10   3   78.59    9.20
  -2  10   3   99.49   28.60
  -2 -10  -3   94.19   10.70
   2 -10   3   97.79   10.60
  -2 -10  -3  103.99   10.50
  -2  10   3  106.19   15.60
  -2  10  -3   91.79   18.50
  -2  10  -3   96.59   13.60
   2 -10  -3   98.09   10.70
  -3  10   3    6.60    3.50
  -3 -10  -3    3.50    3.80
  -3 -10  -3   14.90   12.60
   3  10  -3    5.70    2.00
  -3  10   3   17.20    7.10
  -3 -10  -3    1.20    2.60
   3 -10   3    7.30    4.00
  -3 -10  -3  -21.70   20.10
  -3  10  -3   10.90    3.40
  -3 -10   3    9.70    3.00
  -3  10  -3   18.60    7.50
  -3  10  -3   19.90   13.90
   3 -10  -3   10.00    3.60
   3  10   3    6.10    2.40
  -4 -10  -3   -4.60   10.50
  -4 -10  -3  -18.50   16.60
  -4 -10  -3   15.60    5.30
  -4  10   3    7.10    8.80
  -4  10   3   11.00    4.90
   4  10  -3   14.70    3.30
  -4 -10   3   20.70    6.20
  -4  10  -3    0.20   17.10
  -4  10  -3   24.40    7.60
   4 -10  -3   13.00    5.40
   4 -10  -3   13.90    3.80
  -5 -10  -3    0.00   12.50
   5  10  -3   12.20    2.80
   5 -10   3   11.40    3.60
  -5  10   3   11.60    4.20
  -5 -10  -3    3.10   17.30
  -5  10   3    7.80    6.90
   5 -10  -3   15.30    2.80
  -5 -10   3   34.30   26.70
   5 -10  -3   12.30    3.70
  -5  10  -3   15.50    4.10
  -5  10  -3   21.70    8.50
  -5  10  -3  -26.50   48.80
  -5 -10   3    8.80    6.80
   6 -10   3   15.70    3.60
   6  10  -3   19.40    3.10
  -6 -10  -3    2.50    9.70
  -6  10   3   12.40   12.20
  -6  10   3   14.70    3.80
   6 -10  -3   13.60    3.50
  -6  10  -3   45.50   15.40
   6  10   3   24.40    3.50
  -6 -10   3   -0.90   14.00
  -6  10  -3   23.10    4.20
   7 -10   3   21.90    3.20
   7  10  -3   17.70    2.30
  -7  10   3   21.20    3.10
  -7 -10  -3   14.70    3.00
   7  10   3   19.60    2.70
   0 -11   3  168.48   14.90
   0 -11  -3  180.98   16.30
   0  11  -3  154.48   23.40
   1 -11   3   63.09    8.70
  -1 -11  -3   70.89    8.70
  -1  11  -3   83.79   17.90
  -1 -11   3   60.69    8.00
   1 -11  -3   69.79    8.70
  -2  11   3  233.08   26.50
  -2 -11  -3  228.68   19.90
   2 -11   3  242.18   20.40
   2  11  -3  257.27   17.90
  -2  11   3  196.08   19.00
  -2  11  -3  239.98   19.50
   2  11   3  230.88   18.30
  -2  11  -3  272.77   25.50
   2 -11  -3  241.38   20.70
  -2  11  -3  182.48   29.50
  -2 -11   3  248.48   20.80
  -3  11   3   -3.30    3.40
  -3 -11  -3   -3.40    3.50
  -3 -11  -3   24.70   25.60
   3 -11   3    3.00    4.50
  -3  11   3    2.60    2.50
  -3 -11  -3    2.10    2.50
   3  11  -3    0.40    1.20
   3 -11  -3    2.50    2.50
  -3  11  -3    0.40    1.70
  -3  11  -3   -1.60    5.30
   3 -11  -3    5.20    3.50
  -3 -11   3    3.10    2.20
  -3  11  -3   11.60   16.90
  -4 -11  -3   22.80   19.40
  -4 -11  -3   60.69    9.20
  -4  11   3   59.39    8.30
  -4  11   3   74.29   14.20
   4  11  -3   70.39    6.80
  -4  11  -3   68.79   15.90
   4 -11  -3   48.50    6.90
  -4  11  -3   50.79   24.70
   4  11   3   57.39    6.50
  -4 -11   3   52.29    9.60
  -4  11  -3   44.30    7.40
  -4 -11   3   59.89   13.10
   5  11  -3    3.40    1.70
  -5  11   3    3.40    2.50
   5 -11   3    4.70    2.30
  -5  11   3   -2.80    7.10
  -5 -11   3    3.20   17.40
  -5  11  -3    0.30   10.40
  -5  11  -3    7.60    2.80
  -5 -11   3   24.70   33.90
   5  11   3    7.10    2.10
  -6  11   3   28.40   12.00
   6 -11   3   24.20    4.10
   6  11  -3   30.30    3.60
  -6  11   3   21.60    5.00
  -6 -11  -3   12.20   12.90
  -6  11  -3   31.20    4.80
   6 -11  -3   25.10    4.70
   6  11   3   27.30    3.80
  -6 -11   3   -8.60   19.50
   7  11  -3   27.80    2.60
  -7 -11  -3   20.80    4.00
  -7  11   3   26.00    3.30
   7  11   3   28.30    2.80
   0  12  -3  286.47   22.60
   0 -12  -3  302.47   25.10
   0 -12   3  305.17   24.80
  -1 -12  -3   38.40    7.00
  -1  12   3   53.89    8.30
   1  12  -3   52.29    5.40
   1 -12   3   47.00    7.40
  -1  12  -3   52.99    6.20
  -1 -12   3   36.80    6.50
  -1  12  -3   34.10   18.20
   1 -12  -3   39.10    7.20
   2  12  -3   16.40    3.40
  -2  12   3   10.00    5.60
  -2 -12  -3   12.20    4.20
  -2 -12  -3   22.00    5.50
   2  12  -3   12.60   10.50
   2 -12   3   18.20    5.40
  -2  12   3   13.20    3.10
  -2 -12   3   15.60    4.10
  -2  12  -3   37.10   16.00
  -2  12  -3   19.50    7.00
   2 -12  -3   14.90    4.40
  -2  12  -3   20.30    4.30
  -3 -12  -3   33.60    7.70
   3 -12   3   60.59   10.50
  -3 -12  -3   58.29    8.00
  -3  12   3   41.90    7.00
  -3 -12  -3   11.70   36.30
  -3  12   3   56.89   14.70
   3 -12  -3   33.00    5.30
  -3 -12   3   39.60    7.40
  -3  12  -3   42.90    6.70
  -3  12  -3   66.49   12.90
   3  12   3   40.90    5.30
  -3  12  -3   48.10   28.80
   4  12  -3  109.09    9.10
  -4  12   3   75.29   10.50
  -4 -12  -3   82.39   12.50
  -4 -12  -3   72.79   10.80
  -4  12   3  111.69   20.20
  -4  12  -3   85.79   36.50
  -4 -12   3   79.79   15.60
  -4  12  -3   94.89   10.90
  -4  12  -3  121.99   18.50
   4 -12  -3   80.19    9.30
  -4 -12   3   86.39   11.90
   4  12   3  101.49    9.10
  -5 -12  -3   -4.20    9.10
   5  12  -3    0.90    1.30
  -5  12   3    1.90    7.90
  -5  12   3    3.60    2.40
   5 -12   3    2.40    1.80
  -5  12  -3  -13.90    8.20
   5 -12  -3    3.10    1.40
   5  12   3   -0.20    1.40
   5 -12  -3    0.50    2.40
   6  12  -3   14.90    2.40
   6 -12   3   10.60    4.40
  -6  12   3   13.80    3.60
  -6 -12  -3   14.00   13.10
  -6  12  -3   14.40    3.10
   6  12   3   17.70    2.80
   0 -13   3   73.09    9.90
   0  13  -3   80.39    7.90
   0  13   3   74.79    7.80
   0 -13  -3   73.19   10.00
   0  13  -3   39.50   16.90
  -1 -13  -3   49.90    8.10
   1  13  -3   47.80    5.60
   1 -13   3   41.00    7.60
  -1  13   3   52.49    6.60
   1  13  -3   35.40   14.50
  -1  13  -3   69.89   19.50
  -1  13  -3   45.90    6.50
  -1 -13   3   38.00    6.50
   1  13   3   52.29    6.60
   1 -13  -3   41.80    7.90
   2  13  -3   21.40    3.60
  -2  13   3   33.40    5.10
   2 -13   3   34.90    7.40
   2  13  -3    4.20   17.20
  -2 -13  -3   28.50    7.00
  -2  13   3   20.30    6.90
  -2  13  -3   25.60    8.40
   2 -13  -3   18.60    6.70
   2 -13  -3   16.50    4.80
  -2  13  -3   24.10    5.10
   2  13   3   19.90    3.70
  -2  13  -3   15.00   20.00
  -2 -13   3   26.20    6.40
  -3  13   3   21.90   10.80
  -3  13   3    7.20    3.40
  -3 -13  -3    0.80    3.90
  -3 -13  -3   -0.50    4.70
  -3  13  -3    6.50    2.80
   3 -13  -3    2.30    3.30
   3 -13  -3    7.50    2.30
  -3 -13   3   10.50    4.60
  -3 -13   3    0.80    4.60
  -3  13  -3   36.80   27.70
   3  13   3    5.10    1.80
  -4  13   3   18.00    8.00
  -4 -13  -3   -4.20   19.40
   4  13  -3   17.40    3.20
  -4 -13  -3   12.90    4.40
  -4  13   3    8.80    3.10
   4  13   3   12.80    2.90
  -4  13  -3   10.10    3.80
  -4 -13   3   11.50    5.30
   4 -13  -3    8.90    3.30
  -4  13  -3    7.00    9.80
  -5  13   3    8.20    8.30
   5 -13   3    6.20    2.50
  -5 -13  -3    2.90    1.90
  -5 -13  -3   -2.50   17.20
  -5  13   3    9.90    3.70
   5 -13  -3    6.40    3.10
  -5  13  -3   15.20   17.10
  -5 -13   3    1.30    3.70
  -5  13  -3    5.50    2.40
   5 -13  -3    8.80    2.20
   5  13   3    9.30    2.10
  -6 -13  -3    3.50    1.60
   6 -13   3    2.40    1.80
   6  13  -3    3.40    1.20
  -6  13   3    2.90    1.80
   6  13   3    3.30    1.40
  -6  13  -3    2.70    2.00
   0  14   3    1.10    1.80
   0 -14  -3    5.00    3.90
   0 -14   3    1.00    3.50
   0  14  -3    2.00    1.20
   0 -14  -3   -1.20    2.30
  -1  14   3    1.70    1.80
   1 -14   3    3.50    4.80
   1  14  -3   -6.80   18.70
   1  14  -3    0.20    1.40
  -1 -14  -3    1.40    3.40
  -1  14  -3    1.40    1.80
   1 -14  -3    3.60    4.60
   1  14   3    3.00    1.70
  -1 -14   3   -0.80    1.90
  -1 -14   3    6.00    3.70
  -1  14  -3   -6.40   18.20
  -2  14   3    1.10    1.80
  -2 -14  -3   -2.70    3.20
  -2  14   3    0.70    5.40
   2  14  -3    2.20    1.10
   2 -14   3   -3.70    2.60
  -2  14  -3  -23.00   22.90
  -2 -14   3    2.20    2.70
   2 -14  -3   -4.60    3.20
  -2  14  -3   -2.70    4.80
   2 -14  -3    3.00    3.70
   3  14  -3    7.00    1.90
  -3  14   3    4.70    2.70
  -3  14   3   -0.10    8.70
  -3 -14  -3   -3.90    6.30
   3 -14   3   -4.10    5.10
   3  14   3    4.70    1.90
   3 -14  -3    0.60    4.80
  -3  14  -3    5.60    9.60
  -3 -14   3    3.90    5.20
   3 -14  -3    6.50    2.20
  -3 -14   3   -0.60    3.90
  -3  14  -3    8.80    2.70
  -4 -14  -3   18.70    4.90
   4  14  -3   24.90    3.80
  -4  14   3   17.20    9.30
  -4  14   3   20.80    5.60
  -4  14  -3   27.80   11.40
  -4 -14   3   18.60    8.20
  -4  14  -3   19.50    5.10
   4  14   3   30.90    4.00
   5  14  -3   30.80    3.90
  -5  14   3   26.80    5.80
  -5  14   3    6.40   11.10
   5 -14   3   32.80    4.90
   5  14   3   35.90    4.30
   5 -14  -3   28.70    3.70
  -5  14  -3   35.80    5.60
   6  14  -3    0.30    0.80
  -6  14   3    1.30    1.20
   6 -14   3   -1.60    2.40
  -6 -14  -3   -0.60    1.30
  -6  14  -3   -0.60    1.90
  -6 -14   3    0.00    1.10
   6  14   3    2.10    0.80
   0 -15   3   30.70    7.10
   0 -15  -3   44.90    8.60
   0  15  -3   46.00    5.80
   0  15   3   49.60    5.90
   1  15  -3   40.90    5.00
  -1 -15  -3   32.10    7.40
   1 -15   3   47.60    8.70
  -1  15   3   42.10    5.70
  -1  15  -3   24.70    8.50
   1 -15  -3   39.30    8.00
   1  15   3   40.90    4.90
  -1 -15   3   52.99    9.40
   1 -15  -3   26.40    5.40
  -1  15  -3   31.90    5.50
  -2  15   3    5.80    2.90
  -2  15   3   10.90    7.40
   2  15  -3    7.60    2.10
  -2 -15  -3   11.20    5.10
   2 -15   3   12.50    5.60
  -2  15  -3    7.00    2.80
   2  15   3    6.50    1.70
   2 -15  -3    8.60    3.70
  -2 -15   3    2.90    3.60
  -2 -15   3    6.60    5.30
  -2  15  -3   10.60    7.50
   2 -15  -3    6.70    1.80
  -3  15   3   53.39    8.20
   3 -15   3   26.80    9.60
  -3 -15  -3   51.79   11.60
   3  15  -3   57.59    6.00
  -3  15  -3   46.80    7.20
   3 -15  -3   52.99    5.70
  -3 -15   3   39.40    9.40
  -3  15  -3   50.19   12.80
   3  15   3   54.79    5.80
  -3 -15   3   48.90    8.00
  -4  15   3   -3.00    5.90
   4  15  -3    1.50    0.90
  -4 -15  -3    1.40    2.30
  -4  15   3    0.30    1.50
  -4 -15  -3    2.10    1.30
   4 -15  -3    2.90    3.30
  -4  15  -3   -1.70    1.60
   4  15   3   -1.10    1.10
   5 -15   3   74.49    8.10
   5 -15   3   78.39    7.20
   5  15  -3   91.39    7.40
  -5  15   3   75.79    8.90
  -5  15  -3   82.89    8.80
   5  15   3   90.99    7.50
  -6 -15  -3    5.10    1.80
   6  15  -3    6.00    1.20
  -6  15   3    5.90    1.70
  -6 -15   3    2.90    1.40
   6  15   3    9.20    1.80
   0 -16   3   10.20    5.00
   0  16   3   -0.20    1.30
   0 -16  -3   -2.00    3.40
   0  16  -3    0.00    1.50
   1  16  -3  288.07   21.30
  -1  16   3  275.37   22.30
   1 -16   3  259.57   25.70
  -1 -16  -3  274.27   26.00
  -1 -16   3  307.87   26.80
  -1  16  -3  290.17   22.50
   1 -16  -3  290.07   26.10
   1  16   3  283.17   21.10
  -1  16  -3  232.48   27.40
  -2 -16  -3   15.80    7.80
  -2  16   3   14.90    7.10
  -2  16   3   31.60    5.60
   2 -16   3   37.50    8.40
   2 -16   3   18.50    4.50
  -2 -16   3   29.90    7.20
   2 -16  -3   15.20    4.20
  -2 -16   3   31.70    9.00
   2  16   3   25.80    3.80
  -2  16  -3   32.10    5.60
   2 -16  -3   26.10    6.80
  -2  16  -3   13.40    9.20
   2 -16  -3   19.60    3.60
   3  16  -3   49.60    5.30
  -3  16   3   45.30    6.70
  -3  16   3   17.10   11.00
   3  16   3   44.60    5.10
  -3  16  -3   45.30    6.70
   3 -16  -3   38.60   13.30
   3 -16  -3   40.30    4.70
  -3  16  -3    7.20   15.60
  -4 -16  -3    4.30    2.80
   4  16  -3    3.60    1.60
  -4 -16  -3    3.10    1.60
  -4  16   3   13.30   10.50
  -4  16   3    0.20    1.30
  -4  16  -3    3.40    1.80
   4  16   3    2.50    1.30
   5 -16   3    3.90    2.10
   5  16  -3    4.80    2.00
  -5  16   3    6.90    3.20
   5 -16   3    6.50    1.90
  -5 -16  -3    1.70    2.60
   5 -16  -3    6.40    1.50
   5  16   3    5.40    1.90
  -5  16  -3    1.40    1.60
   0 -17  -3   25.90    5.90
   0  17   3   38.60    5.10
   0 -17   3   42.70    9.50
   0  17  -3   34.70    5.10
   0 -17  -3   42.00   10.00
  -1  17   3    7.80    3.10
  -1 -17  -3    3.80    2.60
   1  17  -3    7.40    2.20
  -1 -17  -3    3.70    4.70
   1 -17   3   11.90    6.30
  -1  17  -3    7.30    8.30
  -1 -17   3    2.40    2.80
   1 -17  -3    2.80    2.20
  -1  17  -3    9.40    3.00
   1  17   3    7.10    2.30
  -1 -17   3   -1.00    4.30
   1 -17  -3    9.00    5.40
   2 -17   3   14.80    7.40
  -2  17   3   28.30   10.20
  -2 -17  -3   24.20    8.10
   2  17  -3   28.20    4.00
  -2  17   3   27.00    5.10
   2 -17  -3   20.70    8.30
  -2 -17   3   12.00    6.80
   2 -17  -3   15.90    4.60
   2  17   3   25.10    3.80
   2 -17  -3   28.10    3.80
  -2  17  -3   32.80    5.30
  -3  17   3    4.70    7.60
   3  17  -3    1.00    1.00
  -3 -17  -3    3.70    2.30
  -3  17   3    6.60    2.60
  -3 -17  -3    4.70    2.40
   3  17   3    3.30    1.40
  -3  17  -3    2.60    1.60
  -4  17   3    2.20    1.70
  -4 -17  -3    0.20    1.40
   4  17  -3    1.80    1.20
   4 -17   3    2.80    2.20
  -4 -17  -3   -1.80    1.80
   4  17   3    0.60    1.10
  -4  17  -3    0.00    1.40
  -4 -17   3    1.50    1.50
   5 -17   3   18.30    4.10
  -5  17   3   15.80    3.10
  -5 -17  -3   14.80    2.90
   5 -17   3   22.60    2.60
   5  17  -3   16.60    2.40
   5 -17  -3   18.10    2.40
  -5  17  -3   16.30    4.40
   5  17   3   19.90    2.50
   0 -18  -3    2.10    2.10
   0  18   3    1.70    1.40
   0  18  -3    1.30    1.70
   0 -18   3   -4.70    4.30
  -1 -18  -3    5.20    2.60
  -1 -18  -3    6.70    2.60
   1 -18   3   19.50    8.40
   1  18  -3   15.50    2.90
  -1  18   3   20.00    9.90
  -1 -18  -3    5.40    7.20
  -1  18   3   14.60    3.90
   1 -18  -3   10.70    3.50
   1  18   3    9.60    2.30
   1 -18  -3   13.70    7.40
  -1 -18   3   -2.70    4.90
  -2 -18  -3    3.20    2.50
   2  18  -3    6.10    1.90
   2 -18   3    4.70    3.10
  -2  18   3    5.70    2.70
  -2  18   3    5.40    7.60
  -2 -18  -3    5.90    2.40
   2 -18  -3    6.20    2.60
   2  18   3    2.90    1.30
   2 -18  -3    2.70    1.50
  -2  18  -3    4.10    2.30
   3  18  -3    3.70    1.30
  -3 -18  -3    4.50    2.80
  -3  18   3    3.50    1.80
  -3 -18  -3    0.00    2.00
  -3  18   3   19.80   11.40
   3  18   3    3.60    1.50
   3 -18  -3    8.50    2.30
  -3  18  -3    4.60    1.90
  -3 -18   3    1.60    1.90
  -4  18   3    3.40    1.80
  -4 -18  -3    3.30    1.60
   4  18  -3    6.00    1.70
   4 -18   3    6.50    2.20
  -4 -18  -3    2.40    2.00
   4  18   3    7.70    1.90
  -4  18  -3    4.30    2.70
   4 -18  -3    6.30    1.60
  -4 -18   3    2.80    2.40
  -4 -18   3    3.70    2.00
  -5 -18  -3    3.50    1.30
  -5  18   3    4.10    1.70
   5  18  -3    7.60    1.30
   5 -18  -3    5.30    1.20
   5  18   3    4.60    1.20
  -5  18  -3    5.30    1.50
   0  19  -3    4.10    2.00
   0  19   3    2.20    1.40
   0 -19  -3    1.20    2.20
   1  19  -3   42.20    5.20
  -1 -19  -3   28.90    4.90
  -1  19   3   45.80    5.80
  -1 -19  -3   37.60    6.70
  -1  19  -3   49.10    6.10
   1 -19  -3   29.00    5.80
   1  19   3   49.70    5.40
  -2  19   3   44.20    5.90
   2  19  -3   44.80    5.20
  -2  19   3   24.20   10.50
  -2 -19  -3   41.30    5.50
   2 -19   3   43.20    4.80
  -2  19  -3   44.30    5.70
   2  19   3   52.19    5.30
   2 -19  -3   40.60    4.70
   2 -19  -3   35.00    6.00
  -3 -19  -3   -0.40    1.10
   3  19  -3    1.10    1.10
  -3  19   3    3.20    1.70
  -3 -19  -3   -0.90    1.40
  -3  19  -3    0.10    1.40
   3  19   3    3.90    1.40
   3 -19  -3    4.10    2.00
  -3 -19   3   -0.50    1.50
  -4 -19  -3    9.40    2.50
  -4 -19  -3    3.10    2.10
  -4 -19  -3    9.60    2.70
   4  19  -3    5.70    1.40
  -4  19   3    7.80    2.10
   4 -19  -3    7.70    1.70
   4  19   3    9.70    1.80
  -4  19  -3   10.80    2.30
  -4 -19   3    5.90    2.10
   0  20  -3   50.09    6.20
   0  20   3   63.19    6.40
   0 -20  -3   44.70    6.80
  -1  20   3    8.00    2.20
   1  20  -3   10.50    2.50
  -1  20   3   13.00   13.90
  -1 -20  -3    8.70    3.30
   1 -20   3    7.20    3.00
   1  20   3    9.60    2.60
   1 -20  -3    4.60    2.40
  -1  20  -3   10.50    2.60
   1 -20  -3   11.40    2.50
  -2 -20  -3   25.00    4.70
   2 -20   3   32.50    4.30
   2  20  -3   31.20    3.90
  -2  20   3   27.80    4.70
  -2  20  -3   23.60    4.10
   2  20   3   26.80    3.70
   2 -20  -3   25.50    3.50
  -3  20   3    4.40    2.00
  -3 -20  -3    4.30    2.20
   3  20  -3    7.20    2.40
  -3 -20  -3    8.00    2.20
   3 -20  -3   13.10    2.80
  -3 -20   3    9.00    4.20
  -3  20  -3    9.00    2.60
   4  20  -3    1.90    0.90
  -4 -20  -3    0.40    1.20
  -4  20   3    0.10    1.10
  -4 -20  -3    1.70    1.50
  -4 -20   3    2.60    1.20
  -4  20  -3    1.60    1.50
   4 -20  -3    1.50    0.70
   4  20   3    2.90    1.40
   0  21   3    3.90    1.40
   0 -21   3    0.30    1.60
   0 -21  -3    2.60    1.20
   0 -21  -3    4.20    1.90
   0  21  -3    1.90    1.50
   1  21  -3   43.70    5.00
  -1  21   3   40.30    5.10
   1 -21  -3   32.90    6.00
   1  21   3   48.60    5.10
   1 -21  -3   42.80    4.70
  -1  21  -3   45.70    5.30
   2 -21   3   -1.70    1.20
   2  21  -3    0.60    1.20
  -2  21   3   -1.10    1.20
  -2 -21  -3   -0.90    1.20
  -2  21  -3   -2.50    1.70
  -2 -21   3   -1.00    0.80
   2  21   3    1.50    1.20
   2 -21  -3    1.60    1.10
  -3 -21  -3    1.00    1.20
  -3 -21  -3    2.50    1.40
  -3  21   3    4.00    1.40
   3  21  -3    3.30    1.20
  -3 -21  -3    5.40    1.80
   3  21   3    5.80    1.40
  -3  21  -3    5.00    1.60
  -3 -21   3    1.50    1.30
   3 -21  -3    3.00    1.00
   0 -22  -3    1.50    1.30
   0 -22   3    2.10    1.60
   0 -22  -3    1.40    1.40
   0  22  -3    0.70    2.00
   0  22   3    2.00    1.80
   1 -22   3    1.30    2.00
   1 -22   3    2.60    1.20
  -1 -22  -3    3.20    2.00
  -1 -22  -3    2.10    1.30
   1  22  -3    4.20    1.30
  -1  22   3    4.30    1.70
   1 -22  -3    1.10    1.40
   1  22   3    1.70    1.20
   1 -22  -3    3.90    1.40
  -1 -22   3    1.10    1.40
  -1  22  -3    3.70    1.60
  -2 -22  -3   23.80    2.70
  -2  22   3   14.90    2.90
  -2 -22  -3   14.00    3.40
   2  22  -3   20.80    2.80
   2 -22  -3   17.40    3.20
   2  22   3   24.20    2.80
  -2  22  -3   19.80    3.10
  -2 -22   3   15.20    3.00
  -3 -22  -3    3.30    0.90
   3  22  -3    2.50    0.80
  -3  22   3    1.80    0.90
   3  22   3    4.30    1.30
  -3  22  -3    3.40    1.10
   3 -22  -3    4.30    1.10
   0 -23  -3    4.30    1.10
   0 -23   3    2.10    1.30
   0 -23   3    2.30    1.30
   0 -23  -3    2.70    1.00
   0 -23  -3    4.50    1.60
   0  23  -3    4.80    1.60
   0  23   3    1.60    1.30
  -1  23   3    2.20    1.20
   1  23  -3    2.30    1.50
   1 -23   3    3.30    1.20
  -1 -23  -3    4.50    1.20
  -1 -23  -3    1.20    1.70
   1 -23  -3    1.90    0.90
  -1 -23   3    0.30    1.10
   1  23   3    2.90    1.30
   1 -23  -3    1.50    0.90
  -1  23  -3    3.40    1.20
  -2 -23  -3    4.20    1.20
  -2  23   3    5.70    1.40
   2  23  -3    5.90    1.40
   2 -23  -3    4.20    1.10
  -2  23  -3    5.10    1.30
   2  23   3    7.90    1.70
   0  24   3   69.89    5.80
   0  24  -3   71.49    5.50
   0 -24  -3   62.89    5.90
   0   0  -4   17.60    1.90
   0   0  -4   17.70    2.00
  -1   0  -4    6.00    0.80
  -1   0   4    7.70    3.50
  -1   0  -4    4.50    1.50
   1   0   4    6.30    0.90
  -1   0  -4    5.20    2.00
   1   0  -4    6.80    1.30
  -1   0   4    4.20    1.60
  -2   0  -4    3.00    1.80
   2   0  -4    1.10    0.70
  -2   0  -4    4.10    2.50
  -2   0   4    2.10    1.50
  -2   0   4   -3.60    2.90
  -2   0   4   -0.90    1.30
  -3   0   4   23.70    4.80
  -3   0  -4   30.50    5.80
  -3   0   4   22.40    6.50
  -3   0  -4   25.90    7.70
  -3   0   4   21.30    7.30
  -3   0  -4   23.30    3.50
  -4   0   4    7.50    2.50
  -4   0   4    8.60    3.00
   4   0  -4   10.00    3.10
  -4   0  -4   18.60    8.30
  -4   0  -4    2.50    2.90
  -4   0   4    3.60    9.80
  -4   0  -4    5.50    3.80
  -4   0   4    6.40    4.20
  -5   0   4   24.30   19.50
  -5   0   4    1.00    1.70
  -5   0  -4    2.30    4.80
  -5   0  -4   -1.20    2.00
  -5   0  -4   -8.40    7.00
  -5   0   4    5.30    4.60
   5   0   4    0.30    2.00
  -6   0  -4   15.90    6.70
  -6   0  -4  -14.60   16.30
  -6   0   4   14.00    5.10
  -6   0   4    4.20    2.20
   6   0  -4    1.70    2.10
  -6   0  -4    2.90    2.40
   6   0   4    3.10    2.10
   7   0   4   -0.20    1.00
  -7   0   4    4.60    6.40
   7   0  -4    1.10    1.50
  -7   0   4   -0.40    1.00
   0  -1   4  235.58   15.60
   0  -1  -4  233.68   15.40
   0   1  -4  235.58   15.30
   0   1  -4  191.98   16.50
  -1  -1  -4  309.87   18.90
  -1  -1  -4  318.97   21.50
   1  -1   4  282.17   18.90
   1   1  -4  283.27   19.70
  -1   1   4  286.47   21.60
  -1  -1  -4  276.77   18.90
  -1  -1   4  275.77   20.70
  -1   1  -4  289.27   20.60
  -1   1  -4  296.37   22.00
   1   1   4  280.37   19.20
  -1  -1   4  269.37   20.80
   1  -1  -4  282.07   25.60
   1  -1  -4  275.97   19.70
  -1  -1   4  318.57   23.30
   1   1   4  273.47   19.10
  -2   1   4  281.57   25.20
  -2  -1  -4  288.27   23.80
  -2   1   4  279.57   23.00
  -2  -1  -4  284.37   22.10
  -2   1   4  249.38   21.20
  -2  -1  -4  312.17   19.30
  -2   1  -4  267.57   23.70
  -2  -1   4  290.77   25.20
  -2  -1   4  261.47   21.30
  -2   1  -4  270.37   22.00
  -2   1  -4  281.37   18.80
  -2  -1   4  272.57   22.40
   2  -1  -4  275.37   19.60
  -3   1   4   47.90    6.60
  -3  -1  -4   41.60    7.20
  -3  -1  -4   45.70    4.80
  -3   1   4   51.19    7.90
  -3  -1  -4   44.40    8.70
  -3   1   4   53.69   10.90
  -3  -1   4   28.80    6.00
   3  -1  -4   38.10    4.30
  -3   1  -4   36.40    8.00
  -3  -1   4   38.80   10.00
  -3  -1   4   31.50    5.50
  -3   1  -4   31.90    4.10
  -4   1   4   42.80    6.30
  -4   1   4   44.00    7.80
  -4   1   4   50.49    9.00
   4  -1   4   48.30    7.50
  -4  -1  -4   60.39   14.70
  -4  -1  -4   31.40    7.60
   4   1  -4   36.80    6.30
  -4   1   4   65.79   13.40
  -4  -1  -4   44.50    8.50
  -4   1  -4   69.79   15.90
  -4  -1   4   45.30    7.80
  -4  -1   4   31.30    5.90
   4  -1  -4   40.80    7.80
  -4   1  -4   57.69    9.30
  -4  -1   4   50.39    8.90
  -4  -1   4   57.99   14.30
  -5   1   4   76.79    8.60
  -5  -1  -4   72.09    7.80
  -5   1   4   99.89   29.30
  -5  -1  -4  106.39   18.80
   5   1  -4   64.49    8.10
   5  -1   4   59.59    8.30
  -5   1   4   78.09   13.50
  -5  -1  -4   63.79   11.50
  -5   1  -4   86.09   13.60
  -5  -1   4   78.39   12.90
  -5  -1   4   79.89   12.90
  -5  -1   4   71.79    8.30
  -5   1  -4   91.29   18.90
  -5  -1   4   82.09   25.60
  -5   1  -4   78.59    8.00
   5  -1  -4   62.39    7.70
   5   1   4   52.69    7.80
  -6   1   4   77.29    8.60
   6  -1   4   81.69    9.30
  -6  -1  -4   83.69   24.40
  -6   1   4   72.29   13.20
   6   1  -4   74.39    8.30
  -6   1  -4   88.19    8.50
  -6  -1   4   83.79    8.80
   6  -1  -4   74.09    8.40
   6   1   4   63.49    8.50
  -6   1  -4   55.79   24.00
  -6   1  -4   84.89   13.70
  -6  -1   4   87.89   13.80
  -7   1   4    0.70    6.10
   7  -1   4    1.40    1.40
  -7   1   4    5.60    1.90
  -7  -1  -4    0.50    9.10
   7   1   4    1.80    1.40
   7  -1  -4    2.60    1.80
   0   2  -4  739.23   51.19
  -1  -2  -4 2227.28  134.39
  -1  -2  -4 1914.11  134.29
  -1  -2  -4 2157.98  136.79
  -1   2  -4 2132.19  138.19
  -1  -2   4 2303.37  139.89
  -1  -2   4 1993.80  135.99
   1  -2  -4 2121.69  138.19
   1  -2  -4 2070.29  134.99
  -1   2  -4 2223.28  134.09
  -1  -2   4 1997.00  135.99
  -1   2  -4 1940.81  135.69
  -2  -2  -4  123.89   12.80
  -2   2   4  114.39   14.00
  -2  -2  -4  129.49   11.80
  -2  -2  -4  109.99    7.90
  -2  -2  -4  127.59    9.10
  -2   2   4  116.59   13.90
  -2  -2   4  119.59   13.90
  -2   2  -4  116.59   11.40
  -2  -2   4   97.29   11.90
  -2   2  -4  110.39   13.00
  -2  -2   4  114.69   11.50
   2  -2  -4  115.29    9.30
  -2   2  -4  110.19    8.80
  -3  -2  -4  528.25   34.50
  -3  -2  -4  518.45   38.60
  -3   2   4  501.05   43.70
  -3  -2  -4  512.15   41.80
  -3   2   4  489.75   39.50
  -3   2   4  454.15   36.90
  -3   2  -4  473.05   42.30
  -3  -2   4  491.45   38.90
  -3  -2   4  517.25   44.00
  -3   2  -4  506.75   34.00
  -3   2  -4  497.25   38.90
  -3  -2   4  493.95   37.10
  -4   2   4  133.89   16.40
  -4   2   4  118.29   19.80
  -4  -2  -4  145.69   11.80
  -4   2   4  104.89   11.60
   4   2  -4  109.49   11.20
  -4  -2  -4  149.29   19.40
  -4  -2  -4  148.49   16.20
  -4   2   4  127.09   13.90
   4  -2  -4  103.39   11.30
  -4   2  -4  140.99   19.20
  -4  -2   4  144.49   15.90
  -4  -2   4  128.39   14.20
  -4  -2   4  147.09   22.40
  -4   2  -4  143.69   16.20
  -4  -2   4  114.59   11.60
   4   2   4  120.69   13.20
  -5  -2  -4  143.59   11.90
  -5  -2  -4  150.78   24.60
  -5   2   4  118.29   12.20
  -5   2   4  128.69   18.00
  -5   2   4   99.09   17.10
   5  -2   4  122.69   12.40
   5   2  -4  127.89   11.70
  -5  -2  -4  152.78   18.30
  -5  -2   4  112.99   14.40
  -5  -2   4  104.49   47.30
  -5   2  -4  152.68   18.20
   5   2   4  122.09   12.30
  -5   2  -4  147.69   24.30
   5  -2  -4  112.69   11.70
  -5  -2   4  130.69   17.10
  -5  -2   4  139.69   12.40
  -5   2  -4  125.99   12.00
   6  -2   4    7.90    3.40
  -6   2   4   15.70    8.10
   6   2  -4    7.40    2.40
  -6   2   4    9.50    2.90
  -6  -2   4    8.90    3.00
  -6   2  -4    4.90    2.50
   6  -2  -4    7.90    2.50
  -6  -2   4   11.20    6.20
  -6   2  -4    2.10    6.50
  -6   2  -4   -8.10   15.60
   6   2   4    2.80    2.10
  -7   2   4   26.40    9.70
   7  -2   4   46.20    6.00
  -7   2   4   50.39    5.80
   7   2  -4   49.20    5.20
   7  -2  -4   51.19    6.10
   7   2   4   51.89    6.00
   0  -3  -4  488.35   32.90
   0  -3   4  493.95   32.90
  -1  -3  -4   13.90    2.00
  -1  -3  -4   15.10    2.00
  -1  -3  -4   14.50    3.70
   1  -3  -4   18.60    4.70
  -1   3  -4   18.70    3.10
  -1  -3   4   17.40    2.90
   1  -3  -4   15.90    2.30
  -1   3  -4   16.90    4.60
  -1  -3   4   16.90    5.00
  -1  -3   4   13.30    2.60
  -2   3   4  229.38   23.80
  -2  -3  -4  252.17   17.90
  -2  -3  -4  255.67   21.20
  -2   3   4  241.88   22.10
  -2  -3  -4  274.47   23.20
  -2  -3  -4  274.27   18.80
   2  -3  -4  275.27   19.10
  -2  -3   4  296.57   26.10
  -2   3  -4  243.88   23.40
  -2   3  -4  298.87   22.00
  -2  -3   4  263.67   20.70
  -2  -3   4  251.57   21.10
  -3  -3  -4  127.79   13.20
  -3  -3  -4  126.49   15.50
  -3  -3  -4  128.69   10.20
  -3   3   4  106.39   19.40
  -3   3   4   96.29   13.30
  -3   3   4  101.29   11.70
  -3   3  -4  115.39   15.70
  -3  -3   4  113.39   12.00
  -3  -3   4  120.29   13.00
   3  -3  -4  113.69    9.80
  -3   3  -4  114.59    9.80
  -3  -3   4  120.59   17.50
  -3   3  -4  127.19   13.50
  -4  -3  -4   62.29   10.20
   4   3  -4   56.69    7.10
  -4   3   4   48.40    7.20
  -4  -3  -4   68.99    7.30
  -4  -3  -4   68.99   13.80
  -4   3   4   58.49   10.80
  -4   3   4   89.49   18.50
  -4   3   4   58.59    8.70
  -4  -3   4   56.09    7.10
  -4  -3   4   65.69   10.20
   4   3   4   44.10    6.80
  -4   3  -4   61.19   15.30
  -4  -3   4   62.19    9.30
  -4   3  -4   49.60    7.20
  -4   3  -4   70.89   11.00
   4  -3  -4   50.39    7.10
  -4  -3   4   60.19   17.40
  -5  -3  -4  107.69   21.10
  -5   3   4   77.29   10.50
   5   3  -4   82.59    8.60
   5  -3   4   75.09    9.90
  -5   3   4   51.79   10.80
  -5  -3  -4   89.59   13.40
  -5   3   4   89.59   14.50
  -5   3  -4   69.69   13.60
  -5  -3   4   70.29   11.10
   5   3   4   80.19    8.70
   5  -3  -4   68.59    8.40
  -5  -3   4   90.49   10.00
  -5   3  -4   70.99    8.50
  -5  -3   4   63.59   11.90
  -5  -3   4   43.50   24.80
  -5   3  -4   92.89   19.60
   6   3  -4  109.49   10.00
  -6  -3  -4   73.79   25.60
  -6   3   4   80.49   15.30
   6  -3   4   89.29   10.40
  -6   3   4   95.39   10.40
  -6   3  -4  110.09   17.20
  -6   3  -4  125.79   29.60
   6   3   4  106.59   10.50
  -6  -3   4   92.39   15.00
  -6   3  -4  107.49    9.90
  -6  -3   4  113.69   10.30
   6  -3  -4   96.39   10.00
  -7   3   4    4.00    1.90
   7   3  -4    4.10    1.80
   7  -3   4    3.50    1.70
  -7   3   4    4.80    6.70
   7   3   4    6.10    2.00
   7  -3  -4    7.80    2.70
   0  -4  -4   59.19    5.50
   0  -4   4   59.39    5.50
  -1  -4  -4   25.30    4.70
  -1  -4  -4   27.50    3.30
  -1  -4  -4   28.90    3.20
   1  -4  -4   32.60    6.70
   1  -4  -4   26.90    3.40
  -1  -4   4   27.10    3.70
  -1  -4   4   24.80    3.70
  -1  -4   4   29.20    6.10
  -1   4  -4   28.50    6.00
  -2  -4  -4    7.10    1.60
  -2   4   4    6.70    3.10
  -2  -4  -4    7.10    3.20
   2  -4   4    4.60    1.30
  -2  -4  -4    4.70    1.40
  -2  -4   4    6.70    2.20
  -2  -4   4    2.50    4.80
   2  -4  -4    5.20    1.50
  -2   4  -4    5.10    3.70
  -2   4  -4    7.20    2.30
  -2  -4   4    4.80    3.50
  -3  -4  -4    5.50    5.30
  -3  -4  -4    1.50    2.50
  -3   4   4    4.10    7.20
  -3  -4  -4    2.80    1.50
  -3   4   4    3.80    2.90
   3  -4  -4    4.00    1.80
  -3  -4   4    1.90    1.90
  -3   4  -4    5.70    2.20
  -3  -4   4    1.10    2.10
  -3   4  -4    4.20    2.90
  -3  -4   4   -2.40    5.50
   4   4  -4    1.70    4.10
  -4  -4  -4    8.40    3.30
  -4   4   4   19.70   12.70
  -4  -4  -4    6.00    8.50
  -4   4   4    7.20    3.90
  -4  -4  -4    5.30    4.60
  -4   4   4    3.90    4.50
  -4  -4   4    5.10    2.80
   4  -4  -4    1.70    2.40
   4  -4  -4    5.00    2.10
  -4  -4   4   -6.20    8.30
  -4   4  -4   12.40    5.60
  -4  -4   4   -0.30    2.70
  -4   4  -4    2.00    2.60
   4   4   4    4.20    2.60
  -4   4  -4   10.10    8.20
  -5  -4  -4   -4.70    7.70
  -5   4   4   -1.60    5.40
  -5   4   4    1.90    4.70
   5   4  -4    4.10    2.80
   5  -4   4    2.40    2.50
  -5   4   4    1.50    1.90
  -5  -4   4   12.80   21.80
   5  -4  -4    8.80    2.90
  -5  -4   4    9.10    3.40
  -5   4  -4   12.80    6.20
  -5   4  -4    5.00    2.10
  -5  -4   4   12.70    5.20
  -5  -4   4   -0.20    2.60
  -5   4  -4   11.10   12.50
   6   4  -4    1.30    1.70
  -6   4   4    1.10    1.70
  -6  -4  -4   38.40   20.50
   6  -4   4    1.40    1.50
  -6   4  -4    4.80    5.20
  -6   4  -4   22.40   22.60
  -6   4  -4    4.70    3.20
   6   4   4    3.50    2.10
   7   4  -4    0.30    1.40
  -7   4   4   -0.20    1.30
   7  -4   4    0.30    1.40
  -7  -4  -4    1.10    8.90
   7  -4  -4    0.50    1.80
   7   4   4    1.10    1.20
   7  -4  -4   -2.00    8.50
   0  -5   4  775.22   50.69
   0  -5  -4  747.13   50.89
  -1   5   4    8.50    5.10
  -1  -5  -4    5.40    1.70
  -1  -5  -4    2.70    2.50
  -1  -5  -4    6.90    1.80
  -1  -5   4    7.20    2.30
   1  -5  -4    4.50    1.50
  -1   5  -4    3.50    1.70
  -1   5  -4    4.80    3.10
   1  -5  -4   -0.80    4.60
  -1  -5   4    5.50    4.00
  -2   5   4  217.68   23.90
  -2  -5  -4  250.37   17.80
   2  -5   4  237.88   17.20
  -2  -5  -4  234.98   17.40
  -2   5   4  230.58   21.70
  -2  -5  -4  230.18   22.20
  -2  -5   4  243.38   19.40
  -2  -5   4  227.38   19.40
  -2  -5   4  212.38   24.00
  -2   5  -4  249.58   24.10
   2  -5  -4  241.98   17.90
  -2   5  -4  252.37   20.90
  -3  -5  -4  122.39   10.40
  -3   5   4  120.19   18.50
  -3   5   4  115.49   14.50
  -3  -5  -4  118.99    8.90
  -3  -5  -4  102.99   15.00
   3  -5   4  117.89    8.80
  -3  -5   4  100.49   16.50
  -3  -5   4  111.59   11.70
   3  -5  -4   99.69    9.60
  -3   5  -4   99.29    9.90
  -3  -5   4  103.59   12.30
  -3   5  -4  109.99   16.30
  -3   5  -4   93.39   13.00
  -4  -5  -4  132.59   12.10
  -4   5   4  119.19   16.90
   4   5  -4  117.29   11.00
  -4   5   4  115.19   14.10
  -4   5   4  131.59   26.20
  -4  -5  -4  143.09   20.50
  -4   5   4  101.39   11.60
  -4  -5   4  121.29   13.60
   4  -5  -4  116.09   15.30
  -4  -5   4  122.79   11.60
   4  -5  -4  139.69   11.50
  -4   5  -4  132.89   19.40
  -4  -5   4  117.49   19.70
  -4   5  -4  147.59   17.70
  -4  -5   4  124.79   15.40
  -5   5   4   17.30    7.90
  -5   5   4   10.50    3.20
  -5  -5  -4   16.20   14.80
   5   5  -4   20.00    4.20
   5  -5   4   17.70    4.70
  -5   5   4   14.00    6.10
  -5   5  -4   14.90    4.20
   5   5   4   16.10    3.90
  -5  -5   4   11.70    2.80
  -5  -5   4    9.30    5.50
  -5  -5   4    3.20   22.20
  -5  -5   4   15.10    9.90
  -5   5  -4   19.00    8.80
  -5   5  -4   31.40   13.80
  -6  -5  -4   -2.10   20.70
  -6  -5  -4    7.60    2.80
  -6   5   4   17.20    4.60
   6   5  -4   17.70    3.80
   6  -5   4   18.00    4.40
   6   5   4    9.80    3.10
  -6   5  -4   13.40    3.60
  -6   5  -4  -22.10   37.90
   7  -5   4    8.40    2.50
  -7   5   4    8.00    2.50
   7   5  -4    9.70    2.80
  -7  -5  -4    5.30    7.80
   7  -5  -4   17.80   11.60
  -7   5  -4    5.20   11.50
   7  -5  -4   12.70    3.30
   7   5   4   13.30    2.70
   0  -6   4  122.19   10.00
   0  -6  -4  118.29   10.30
  -1  -6  -4  508.95   35.70
  -1   6   4  511.25   42.90
  -1  -6  -4  568.84   35.70
   1  -6  -4  511.05   35.80
  -1  -6   4  516.65   36.20
  -1   6  -4  510.15   37.30
  -1   6  -4  456.15   42.20
  -2   6   4  319.47   29.70
   2  -6   4  340.17   25.20
  -2  -6  -4  359.16   25.60
  -2   6   4  349.17   33.60
  -2  -6  -4  346.97   25.40
   2  -6  -4  348.87   25.70
  -2   6  -4  363.66   33.30
  -2   6  -4  401.06   29.50
  -2  -6   4  360.36   27.10
  -3  -6  -4  185.08   14.20
  -3  -6  -4  188.18   15.30
   3  -6   4  169.68   13.30
  -3   6   4  188.38   25.50
  -3  -6  -4  148.19   20.70
  -3  -6   4  182.68   17.00
   3  -6  -4  186.38   15.10
  -3  -6   4  192.28   18.10
  -3   6  -4  189.08   22.90
  -3  -6   4  170.48   23.70
  -3   6  -4  210.08   20.20
  -4   6   4  192.88   22.30
  -4   6   4  169.68   18.80
  -4  -6  -4  190.38   16.00
   4   6  -4  167.28   14.70
  -4   6   4  147.49   15.30
   4   6   4  167.38   15.10
   4  -6  -4  166.18   13.40
  -4   6  -4  229.18   22.70
  -4  -6   4  183.08   17.90
  -4  -6   4  207.78   15.80
   4  -6  -4  196.18   15.30
  -4   6  -4  189.78   27.80
   4  -6  -4  153.78   15.00
  -4   6  -4  167.08   15.50
  -4  -6   4  202.08   20.00
  -4  -6   4  216.98   29.40
  -5   6   4   10.40   10.40
  -5   6   4    2.80    2.00
   5   6  -4    2.60    1.60
   5  -6   4    3.90    2.50
  -5   6   4    0.20    4.80
  -5  -6  -4   -1.90    9.30
  -5   6  -4   -1.70    4.80
  -5   6  -4  -13.30   13.00
  -5  -6   4   43.10   22.70
  -5  -6   4    0.60    4.70
   5  -6  -4    0.50    2.10
  -6  -6  -4   34.80   25.60
  -6   6   4   38.20   12.30
   6   6  -4   49.30    5.60
  -6   6   4   48.40    7.20
   6  -6   4   38.60    7.00
  -6   6  -4   -3.10   28.00
  -6   6  -4   36.50    5.80
  -6   6  -4   23.90    9.60
   6   6   4   39.40    5.80
   6  -6  -4   45.10    5.90
  -7   6   4   35.30    5.80
   7   6  -4   31.60    3.60
   7  -6   4   33.90    6.60
   7   6  -4  -16.90   24.30
   7   6   4   26.10    3.90
   0  -7   4   48.20    5.10
   0  -7  -4   39.10    5.20
  -1   7   4  251.97   26.90
  -1  -7  -4  244.68   19.20
  -1  -7  -4  262.77   19.00
   1  -7  -4  241.48   19.20
  -1  -7   4  253.47   19.70
  -1   7  -4  246.78   26.90
   2  -7   4  238.08   18.80
  -2  -7  -4  260.47   19.20
  -2  -7  -4  257.97   19.30
  -2   7   4  256.47   24.20
  -2   7   4  231.28   27.60
  -2  -7   4  235.88   20.20
  -2   7  -4  244.28   22.20
  -2   7  -4  224.88   25.90
   2  -7  -4  245.08   19.20
  -3   7   4   27.20    8.30
  -3  -7  -4    9.80    7.70
  -3  -7  -4   21.00    4.00
  -3  -7  -4   14.40    3.60
   3  -7   4   17.00    3.20
  -3   7   4   45.40   14.60
  -3   7  -4   11.60    5.90
  -3   7  -4    7.60    6.30
  -3  -7   4    4.10    9.90
  -3  -7   4   16.30    4.70
   3  -7  -4   14.10    3.50
  -4   7   4  124.39   12.60
  -4  -7  -4   88.19   18.30
  -4   7   4  125.79   15.80
  -4   7   4  151.28   19.30
   4   7  -4  133.99   11.60
  -4  -7  -4  151.58   13.30
  -4   7  -4  138.59   18.10
   4   7   4  117.49   11.50
  -4   7  -4  128.59   12.40
   4  -7  -4  126.09   12.20
   4  -7  -4  144.09   12.60
  -4  -7   4  125.99   14.50
  -4   7  -4  150.68   25.00
  -4  -7   4   99.49   28.00
  -5   7   4   58.29    8.00
  -5   7   4   51.99   13.30
   5   7  -4   78.49    7.60
  -5   7   4   77.89   14.70
   5  -7   4   63.99    8.50
  -5   7  -4   61.69    7.80
  -5   7  -4   81.09   15.40
  -5  -7   4   53.39   24.20
  -5   7  -4   62.39   20.80
   5   7   4   59.59    7.40
   5  -7  -4   66.59    7.70
  -5  -7   4   61.69   11.30
   5  -7  -4   61.39    6.30
   6  -7   4   29.60    5.30
  -6   7   4   21.80    5.00
  -6  -7  -4    5.50   11.30
   6   7  -4   32.20    4.40
  -6   7   4    9.30    8.20
   6  -7  -4   25.70    4.80
  -6   7  -4   30.90    4.90
   6   7   4   38.30    4.90
  -6   7  -4   39.10   12.80
   7   7  -4    5.80    1.50
   7  -7   4    5.10    2.00
  -7  -7  -4    1.30    6.40
  -7   7   4    6.60    2.00
   7   7   4    3.00    1.60
  -7   7  -4    8.40   15.80
   7  -7  -4   12.10    8.40
   0   8  -4   10.60    6.70
   0  -8  -4    9.60    2.70
   0  -8   4    9.90    2.40
  -1   8   4   13.00   10.40
  -1  -8  -4   12.80    3.10
  -1  -8  -4   17.60    3.30
  -1  -8   4   10.60    2.70
  -1   8  -4    3.60    6.30
   1  -8  -4   19.40    3.50
  -2  -8  -4    1.00    1.40
   2  -8   4    2.20    1.50
  -2   8   4   -2.40    1.70
  -2  -8  -4   -0.50    1.50
  -2  -8   4    1.00    1.20
  -2   8  -4   -2.90    5.00
   2  -8  -4    3.30    1.80
  -2  -8   4   -4.50    5.60
  -2   8  -4    0.00    3.60
  -3  -8  -4    0.70    4.20
   3   8  -4    4.50    1.90
  -3  -8  -4    3.40    2.00
  -3   8   4    2.50    3.90
   3  -8   4    4.90    2.50
  -3  -8  -4    0.90    2.30
  -3  -8   4   12.70    7.60
  -3   8  -4    7.60    2.50
   3  -8  -4    5.30    2.60
  -3   8  -4    6.30    4.50
  -3   8  -4    0.10    7.80
  -3  -8   4    0.50    2.00
  -4  -8  -4    9.50    4.10
  -4   8   4   15.20    7.30
  -4  -8  -4   10.00   13.00
  -4   8   4   10.60    3.00
   4   8  -4   13.40    3.30
  -4  -8  -4   16.40   10.50
  -4  -8   4   18.20    6.50
   4  -8  -4   11.90    4.20
  -4   8  -4   14.70    7.10
   4  -8  -4   13.80    3.60
  -4   8  -4   23.20   19.60
  -4  -8   4    3.00   14.60
   4   8   4   10.40    3.20
  -5   8   4   13.50    8.40
  -5   8   4   11.20    3.60
   5  -8   4   11.60    4.00
  -5  -8  -4   -5.90    9.30
  -5  -8  -4   -5.00   10.20
   5   8  -4   10.20    2.70
  -5   8   4   26.90    9.20
   5  -8  -4    6.90    2.90
   5   8   4    7.50    2.50
  -5  -8   4   -3.20   28.00
  -5  -8   4    0.00    4.80
  -5   8  -4    8.00    3.00
   5  -8  -4   12.70    2.30
  -5   8  -4  -25.30   21.10
  -5   8  -4    2.70    7.10
  -6   8   4    0.70    7.50
   6   8  -4    5.80    2.00
  -6   8   4    5.90    2.40
   6  -8   4    4.40    2.60
  -6  -8  -4    1.80    2.00
  -6  -8  -4    3.20    8.80
   6   8   4    4.50    2.00
  -6   8  -4   13.90    7.80
   6  -8  -4    7.00    2.60
  -6   8  -4    5.50    2.50
  -7  -8  -4    7.50    3.00
   7  -8   4    5.00    2.10
  -7   8   4    6.40    2.00
   7   8  -4   10.20    1.90
  -7  -8  -4   -1.20    7.10
  -7  -8   4    6.20    2.30
  -7   8  -4   11.20   13.00
   7   8   4    6.20    1.80
  -7  -8   4    3.70    8.20
   0  -9  -4   14.80    4.00
   0   9   4   28.50   13.10
   0  -9   4   18.50    3.20
   0   9  -4   10.40    8.30
  -1   9   4   69.39   20.50
  -1  -9  -4   57.29    7.10
  -1  -9  -4   60.39    6.80
   1  -9  -4   58.79    7.20
  -1  -9   4   57.99    7.00
  -1   9  -4   60.79   12.80
   1   9   4   24.60   16.50
  -2   9   4   23.60   16.10
  -2  -9  -4   11.10    3.20
   2  -9   4    8.00    2.70
  -2  -9  -4   17.30    3.40
  -2   9  -4   21.60    7.00
  -2  -9   4   11.30    3.30
   2  -9  -4   22.10    5.00
  -2   9  -4   22.40    8.90
  -2  -9   4    6.00    7.40
  -3   9   4    1.30    2.40
  -3  -9  -4    4.60    5.60
   3  -9   4    2.50    3.10
  -3   9   4    0.20    4.20
   3   9  -4    5.90    2.60
  -3  -9  -4    6.70    3.40
  -3   9  -4    5.70    4.10
  -3   9  -4   22.60   10.10
   3  -9  -4    0.90    2.50
   3   9   4    0.60    2.20
  -3  -9   4   -4.60    9.00
  -4  -9  -4   43.20    7.90
  -4   9   4   58.89   14.10
   4   9  -4   59.59    6.30
  -4   9   4   46.50    7.00
  -4  -9  -4   35.10   12.90
  -4  -9  -4   11.90   20.00
  -4  -9   4   39.90   18.40
   4   9   4   48.30    5.90
   4  -9  -4   43.80    6.60
   4  -9  -4   41.10    7.90
  -4   9  -4   40.90    6.50
  -4   9  -4   58.59   11.40
  -4  -9   4   39.70    8.10
  -4   9  -4   53.79   21.20
   5   9  -4   14.40    3.10
   5  -9   4   11.10    4.00
  -5  -9  -4   -1.50   10.30
  -5   9   4   14.20    9.20
  -5   9   4    8.50    3.30
  -5   9   4    8.00   10.60
  -5  -9   4   14.50    6.50
  -5   9  -4   28.60   11.20
  -5   9  -4   14.90    4.40
  -5   9  -4   -7.40   25.10
  -5  -9   4    0.80   25.80
   5  -9  -4   12.80    3.60
   5  -9  -4   13.20    2.40
   5   9   4   11.00    2.90
  -6   9   4   63.29    8.40
   6  -9   4   77.59    8.80
   6   9  -4   73.39    7.10
  -6   9   4   79.29   15.70
  -6   9  -4   83.49    8.50
   6  -9  -4   75.89    7.70
  -6   9  -4   41.90   15.00
   6   9   4   82.59    7.70
   7  -9   4    9.20    2.80
  -7   9   4    8.90    2.40
   7   9  -4   10.10    1.80
  -7  -9  -4   16.10    3.10
  -7  -9  -4    2.00    6.20
  -7  -9   4    4.60    2.00
   7  -9  -4   25.90    9.20
  -7  -9   4    1.10   12.30
   7   9   4    8.60    1.80
   0 -10   4  822.82   55.99
   0 -10  -4  800.12   56.89
  -1 -10  -4   88.79   10.40
  -1 -10   4  104.79   10.50
   1 -10  -4  108.39   10.90
  -1  10  -4  103.49   19.30
  -2 -10  -4  126.69   11.80
  -2 -10  -4  112.19   12.10
   2 -10   4  124.09   12.40
  -2  10  -4   98.79   21.00
  -2 -10   4  108.89   12.10
   2 -10  -4  114.39   12.00
  -2  10  -4  126.59   15.30
   3  10  -4   69.79    7.00
  -3  10   4   63.09    8.30
  -3 -10  -4   65.99    8.30
   3 -10   4   70.49    9.30
  -3 -10  -4   67.39    9.00
  -3  10   4   58.89   14.20
  -3 -10  -4   26.00   25.30
  -3 -10   4   34.70   14.40
  -3  10  -4   68.99    8.20
   3  10   4   70.29    7.30
  -3  10  -4   71.89   21.90
  -3  10  -4   96.79   13.70
   3 -10  -4   55.59    9.10
   3 -10  -4   79.39    9.20
  -3 -10   4   51.59    8.70
   4  10  -4   44.90    5.50
  -4 -10  -4   46.90    8.20
  -4 -10  -4   42.80    8.00
  -4  10   4   28.40   11.10
  -4  10   4   34.30    6.40
   4  10   4   40.50    7.40
  -4  10  -4   40.70   21.80
  -4  10  -4   23.20    9.60
   4 -10  -4   33.30    6.30
  -4  10  -4   47.00    6.80
  -4 -10   4   31.20    9.20
   5  10  -4   12.70    2.90
  -5  10   4   11.40    3.90
  -5  10   4   22.30    9.80
  -5 -10  -4   -4.80   12.90
   5 -10   4   19.30    4.60
  -5 -10  -4   26.90   15.20
  -5 -10   4   15.60   24.70
  -5 -10   4    6.60   15.00
  -5  10  -4   26.80   28.20
  -5  10  -4   15.70    8.90
   5  10   4   20.70    3.70
  -5 -10   4   13.10    6.70
   5 -10  -4   16.10    4.30
  -5  10  -4   18.90    4.40
   5 -10  -4   16.10    3.00
  -6 -10  -4   11.30    3.90
  -6 -10  -4    7.10   11.80
  -6  10   4   17.40   10.50
   6 -10   4   18.80    4.30
   6  10   4   24.80    3.60
  -6 -10   4   18.10   19.00
   6 -10  -4   15.40    3.60
   7  10  -4   38.50    3.70
  -7 -10  -4   30.70    4.40
  -7  10   4   41.20    4.50
   7 -10   4   34.90    5.40
   7  10   4   44.30    5.60
   0 -11  -4   70.99    8.60
   0  11  -4   57.99   16.50
   0 -11   4   62.79    7.80
  -1 -11  -4   18.00    4.50
   1 -11   4   20.90    5.20
   1  11  -4   13.10    9.50
  -1 -11   4   12.90    3.30
   1 -11  -4   15.30    4.30
  -1  11  -4    7.20    9.10
  -2 -11  -4   65.79    7.90
   2  11  -4   52.39    6.30
  -2 -11  -4   75.09    9.60
   2 -11   4   67.39    8.70
  -2  11   4   51.89    7.70
   2 -11  -4   66.29    8.50
  -2 -11   4   58.29    8.40
   2  11   4   58.29    7.20
  -2  11  -4   53.09    7.50
  -2  11  -4   61.59   12.80
  -2  11  -4   56.69   17.70
  -3  11   4    7.70    5.00
  -3 -11  -4   -7.10   22.20
  -3  11   4   14.00    4.40
  -3 -11  -4   20.30    5.40
  -3 -11  -4   16.00    4.70
   3 -11   4   23.70    5.40
  -3  11  -4   20.90   19.00
  -3  11  -4   17.30    8.30
   3  11   4   18.00    3.40
   3 -11  -4   14.10    5.10
   3 -11  -4   16.40    3.20
  -3  11  -4   14.10    3.40
  -4 -11  -4   22.00    6.00
   4  11  -4   36.80    4.60
  -4 -11  -4   20.90    7.30
  -4 -11  -4    0.60   15.60
  -4  11  -4   29.30   10.80
   4 -11  -4   47.20   12.00
  -4  11  -4   36.60    5.80
   4 -11  -4   36.00    5.70
   4  11   4   35.60    4.90
  -4 -11   4   32.00    7.90
  -5  11   4    3.30    2.60
   5 -11   4    3.90    2.60
  -5 -11  -4    3.30   11.90
   5  11  -4    4.10    1.80
  -5  11   4   -2.20    5.70
   5 -11  -4    7.30    2.10
   5  11   4   10.80    2.70
  -5  11  -4    7.00    9.20
  -5 -11   4   17.30   46.00
  -5 -11   4   16.10   19.20
  -5  11  -4   14.30    5.00
   5 -11  -4   12.50    3.70
   6  11  -4   37.20    4.10
   6 -11   4   30.30    5.20
  -6  11   4   31.70    5.10
   6  11   4   34.90    4.40
   7  11  -4   -0.60    0.70
  -7 -11  -4   -2.80    2.50
   7 -11   4    1.80    2.20
  -7  11   4    1.30    1.20
  -7 -11   4    2.20    1.20
   7 -11  -4   -0.30    3.50
   7  11   4    1.90    0.90
   0  12  -4    1.00   10.10
   0 -12   4    1.50    1.50
   0 -12  -4    2.40    2.20
   1  12  -4   -5.20    8.70
  -1 -12  -4   -2.10    1.70
   1  12  -4    2.60    1.40
  -1  12   4    2.80    2.60
   1 -12   4    0.60    2.00
  -1  12  -4    3.50    2.40
  -1 -12   4   -1.80    1.50
  -1  12  -4  -13.40    9.90
   2  12  -4  -16.70   10.40
   2  12  -4    6.10    2.00
  -2 -12  -4    8.70    4.00
   2 -12   4    5.10    3.30
  -2  12   4    3.70    2.50
  -2  12   4   10.60    4.90
  -2  12  -4   12.60   12.90
  -2 -12   4   11.20    3.50
  -2  12  -4    9.90    6.00
   2 -12  -4    6.70    3.10
   2  12   4    1.70    1.70
  -2  12  -4    4.60    2.80
   3  12  -4    2.90    1.50
  -3  12   4    5.00    2.40
  -3 -12  -4   -0.80    4.40
   3 -12   4    2.20    4.90
  -3  12   4   -0.10    5.10
  -3 -12  -4  -18.20   20.50
  -3 -12  -4    8.60    3.70
  -3  12  -4    0.80    6.00
   3  12   4    3.80    1.90
  -3 -12   4    1.70    3.30
  -3  12  -4    0.80    2.10
   3 -12  -4    2.80    2.20
  -3  12  -4    8.30   20.00
  -4  12   4    9.50    6.80
  -4 -12  -4   -3.60   15.00
  -4 -12  -4    5.00    3.40
   4  12  -4    1.10    1.50
  -4  12   4    1.50    2.00
  -4  12  -4  -57.49   36.60
   4 -12  -4    0.20    2.30
  -4 -12   4    6.70    7.10
  -4 -12   4    2.80    4.70
  -4  12  -4    3.20    2.20
  -5  12   4    3.10    9.30
  -5 -12  -4   -0.70   12.80
   5 -12   4   -0.70    1.70
  -5 -12  -4   -1.40    1.30
  -5  12   4    0.00    2.10
   5  12  -4   -0.60    1.00
  -5  12  -4    0.20    1.60
  -5  12  -4   -7.50    9.80
   5 -12  -4    2.50    1.50
   5 -12  -4    1.90    2.90
   5  12   4    0.90    1.10
  -6 -12  -4    0.90    1.50
  -6 -12  -4   -4.60   11.00
   6  12  -4    1.60    1.10
  -6  12   4    0.50    1.60
   6  12   4    0.30    0.90
  -6  12  -4    0.90    2.00
   0  13  -4   56.89   17.70
   0 -13  -4   49.70    7.90
   0  13  -4   51.49    6.10
   0  13   4   50.29    6.40
   1 -13   4  119.79   13.20
  -1  13   4  105.49   11.00
  -1 -13  -4  103.69   12.60
   1  13  -4  108.79    9.90
   1  13   4  115.29   10.40
  -1  13  -4  107.99   10.90
  -1 -13   4  122.49   12.30
  -1  13  -4  128.49   27.30
   1 -13  -4  116.99   13.20
  -2 -13  -4   39.40    7.60
   2 -13   4   54.59    8.30
  -2  13   4   42.30    6.30
   2  13  -4   42.20    4.80
  -2  13   4   22.00    9.20
   2  13   4   30.00    4.60
  -2 -13   4   41.40    7.50
   2 -13  -4   36.20   10.20
  -2  13  -4   38.50   20.40
  -2  13  -4   38.80    6.30
  -2  13  -4   37.30    9.60
   3 -13   4   23.20    7.10
  -3  13   4   11.00    7.20
   3  13  -4   16.10    3.30
  -3  13   4   12.60    4.00
  -3 -13  -4   14.30    5.90
  -3  13  -4   13.70    3.90
   3 -13  -4   20.40    3.60
  -3  13  -4    9.40    7.60
   3 -13  -4   18.90    8.20
   3  13   4   12.50    2.80
  -3  13  -4   34.40   25.00
  -3 -13   4   11.30    4.90
  -4  13   4   23.60    5.70
  -4  13   4   16.80   11.60
  -4 -13  -4   15.30    4.70
   4  13  -4   21.10    3.70
   4 -13  -4   18.10    4.30
   4  13   4   23.90    3.70
  -4 -13   4   19.60    9.20
  -4  13  -4   22.00    5.30
   5 -13   4   46.40    6.50
  -5 -13  -4   22.80   21.40
  -5  13   4   40.30    7.10
   5  13  -4   49.70    5.20
  -5  13   4   53.09   13.90
   5  13   4   49.80    5.50
  -5  13  -4   40.80    6.20
   5 -13  -4   53.99    5.20
   6  13  -4   14.40    2.20
  -6  13   4   14.20    3.30
   6 -13   4   13.00    2.90
   6  13   4   16.30    2.50
  -6  13  -4    9.40    3.10
   0  14  -4    8.20   17.10
   0  14  -4   20.40    3.90
   0 -14   4   12.40    4.70
   0 -14  -4   28.60    9.10
   0  14   4   16.90    3.70
  -1 -14  -4  377.96   31.30
  -1  14   4  303.87   24.10
   1  14  -4  310.97   22.70
   1 -14  -4  295.67   26.60
  -1 -14   4  303.67   25.70
  -1  14  -4  233.48   41.90
  -1  14  -4  319.47   24.10
   1  14   4  315.97   22.60
  -1  14  -4  265.07   27.70
  -2 -14  -4    7.30    3.60
  -2  14   4    3.80    2.70
   2 -14   4    2.10    4.30
  -2  14   4    8.30    6.00
   2  14  -4    5.60    1.90
  -2 -14  -4    3.10    2.10
   2 -14  -4    5.80    3.00
  -2  14  -4   12.80    7.00
   2 -14  -4    7.80    1.80
  -2  14  -4    5.20    2.60
   2 -14  -4    3.40    3.70
   2  14   4    1.70    1.10
  -2  14  -4  -12.70   21.00
  -2 -14   4   -1.90    3.20
  -3  14   4  100.29   18.00
  -3  14   4   80.19   10.40
  -3 -14  -4   86.19   14.20
   3 -14   4   75.89   12.80
   3  14  -4   94.39    8.10
   3  14   4   89.09    8.10
   3 -14  -4   88.59    9.20
  -3  14  -4   74.99   30.10
  -3 -14   4   70.49   11.20
  -3 -14   4   74.19   12.50
   3 -14  -4   71.49    7.60
  -3  14  -4  100.99   16.90
  -3  14  -4   79.09    9.90
   3 -14  -4   68.99   11.90
  -4  14   4   12.50    7.60
   4  14  -4   20.10    3.20
  -4 -14  -4   11.50    4.30
  -4  14   4   11.30    3.70
  -4  14  -4   32.00   14.30
   4 -14  -4    0.50    4.70
  -4  14  -4   12.40    3.50
  -5  14   4   30.20    5.40
   5  14  -4   34.80    4.00
   5 -14   4   30.10    4.90
  -5  14   4   50.19   14.10
  -5  14  -4   34.10    5.10
   5  14   4   27.50    4.00
   5 -14  -4   33.20    3.90
   6 -14   4   34.60    4.70
   6  14  -4   40.90    3.90
  -6  14   4   38.60    5.10
   6  14   4   43.80    4.10
   0  15   4   54.29    6.30
   0  15  -4   47.70    6.20
   0 -15  -4   48.00    8.90
   0 -15   4   59.89    9.90
   1  15  -4   58.89    8.40
  -1 -15  -4   36.30    8.40
   1 -15   4   39.30    8.90
  -1  15   4   47.80    6.60
   1  15   4   58.99    6.00
  -1 -15   4   67.79   12.00
  -1 -15   4   50.29    8.30
   1 -15  -4   65.59   10.90
  -2  15   4    7.50    5.70
   2 -15   4   12.80    5.40
  -2 -15  -4   15.00    5.50
   2  15  -4    6.80    2.10
  -2 -15  -4    3.90    1.90
  -2  15   4   10.30    3.00
   2 -15  -4    7.60    1.80
  -2  15  -4   21.00   28.20
  -2 -15   4    7.30    4.70
  -2  15  -4    9.20    3.20
  -2 -15   4   10.60    4.90
   2  15   4    8.40    1.90
   2 -15  -4    7.60    4.50
  -2  15  -4   -4.20    7.00
   2 -15  -4    7.40    3.70
  -3  15   4    6.50    7.60
  -3  15   4   21.50    5.80
  -3 -15  -4    2.40    8.90
   3  15  -4   22.00    3.50
  -3 -15   4   24.10    6.10
   3 -15  -4   26.30    7.10
  -3 -15   4   20.80    6.50
   3 -15  -4   20.90    3.70
   3  15   4   30.00    4.00
  -3  15  -4   28.70    5.20
  -4  15   4   12.00    9.60
  -4 -15  -4    0.80    1.70
   4  15  -4    3.20    1.30
  -4  15   4    3.10    2.40
  -4 -15  -4    3.80    2.50
  -4  15  -4    1.40    1.60
   4  15   4    5.20    1.60
   5  15  -4   47.30    4.70
  -5  15   4   39.50    6.00
   5 -15   4   41.30    4.70
   5 -15   4   37.30    5.30
  -5  15  -4   41.80    5.70
   5 -15  -4   51.99    6.20
   5  15   4   49.10    4.90
  -6 -15  -4   -0.20    1.00
  -6  15   4    1.40    1.10
   6  15  -4    1.30    1.20
  -6 -15   4   -0.60    0.90
   6  15   4    1.80    0.80
   0 -16  -4   -2.10    4.90
   0 -16  -4   21.00    5.00
   0 -16  -4   14.90    5.70
   0  16   4    7.30    2.10
   0  16  -4    9.10    2.40
   0 -16   4   -1.80    5.00
   1 -16   4   -5.70    3.20
  -1  16   4    1.50    1.50
   1  16  -4    0.40    1.20
  -1 -16  -4    4.10    2.20
  -1 -16  -4    2.10    3.70
   1  16   4   -0.20    1.00
  -1  16  -4   -1.40    1.30
   1 -16  -4    9.50    4.50
  -1 -16   4    1.40    3.90
  -1  16  -4   -5.50    7.20
   2  16  -4   11.80    2.80
   2 -16   4   15.30    6.60
  -2  16   4    0.00    4.30
  -2 -16  -4    9.60    6.10
  -2  16   4    8.70    3.30
  -2 -16  -4    1.60    2.10
   2 -16  -4    4.90    5.40
   2 -16  -4    5.00    1.90
  -2 -16   4    9.40    5.80
  -2  16  -4   11.70    3.40
  -2  16  -4   16.80   11.60
   2 -16  -4    6.10    3.30
  -2 -16   4    2.80    4.10
  -3 -16  -4    2.40    2.10
  -3  16   4    1.30    2.20
  -3  16   4    2.40    6.40
  -3 -16  -4    2.60    2.40
   3  16  -4    6.80    2.20
   3 -16  -4    7.80    2.70
  -3 -16   4    0.00    5.60
   3  16   4    7.80    2.40
  -3  16  -4    3.20    1.80
  -4 -16  -4   -0.20    0.90
  -4 -16  -4    1.90    2.40
   4  16  -4    2.90    1.20
  -4  16   4   16.90    9.00
  -4  16   4    1.90    1.80
   4  16   4    1.30    1.20
  -4  16  -4    1.90    1.70
   5 -16   4   13.80    2.80
   5 -16   4   12.40    2.00
   5  16  -4   18.00    2.70
  -5  16   4   10.00    4.10
   5 -16  -4   14.40    2.40
  -5 -16   4    5.50    2.90
   5  16   4   19.60    3.40
  -5  16  -4   11.30    2.60
   0 -17  -4    4.70    4.90
   0  17  -4   -0.10    1.40
   0  17   4    2.10    1.80
   0 -17  -4   -1.60    1.70
   0 -17   4   13.10    6.40
   1  17  -4   22.80    3.60
  -1 -17  -4   12.70    6.00
  -1 -17  -4    6.00    3.40
  -1 -17  -4   17.90    3.90
  -1  17   4   16.70    3.80
   1 -17   4   16.70    5.90
   1  17   4   11.60    2.90
  -1  17  -4   15.00    3.70
   1 -17  -4   13.20    5.20
  -1 -17   4    4.30    5.80
  -2 -17  -4   89.79   13.80
  -2  17   4   92.49    9.80
  -2  17   4   72.49   15.90
   2  17  -4   91.69    8.20
   2 -17  -4   65.29    8.90
   2 -17  -4   93.29   13.80
   2  17   4   85.39    8.00
  -2 -17   4  105.19   15.40
   2 -17  -4   75.69    7.60
  -2  17  -4   84.09    9.50
  -3  17   4  -15.40    7.80
  -3 -17  -4    1.90    1.40
  -3  17   4    5.20    2.00
  -3 -17  -4    1.30    1.80
   3  17   4    4.10    1.40
  -3  17  -4    3.20    2.00
   3 -17  -4    5.10    1.70
  -4 -17  -4   24.30    5.40
   4  17  -4   34.80    4.00
  -4  17   4   35.50    5.40
   4  17   4   33.00    4.00
   4 -17  -4   29.90    3.70
  -4  17  -4   40.30    5.20
   5 -17   4   50.09    4.40
  -5  17   4   50.89    5.80
   5 -17   4   45.20    5.10
   5  17  -4   53.79    4.70
   5  17   4   53.69    4.80
   5 -17  -4   55.39    4.50
  -5  17  -4   41.50    5.40
   0 -18  -4   13.50    4.00
   0 -18   4   20.30    7.80
   0  18  -4   14.70    3.50
   0 -18  -4   19.50    7.50
   0  18   4   17.70    3.70
  -1 -18  -4   64.89    7.50
  -1  18   4   62.59   14.80
  -1 -18  -4   82.99   13.90
  -1  18   4   73.39    7.90
  -1 -18  -4   48.30    8.60
   1  18  -4   71.39    7.20
   1 -18   4   70.49   14.70
   1  18   4   68.19    7.00
   1 -18  -4   40.90   10.00
   1 -18  -4   46.90    7.40
  -1  18  -4   67.69    7.60
  -1 -18   4   50.79   11.50
   2  18  -4    2.80    1.70
  -2  18   4   15.20    7.00
  -2 -18  -4    1.80    2.40
  -2 -18  -4    1.50    1.70
  -2  18   4    8.90    3.10
  -2 -18   4    1.20    1.70
  -2  18  -4    3.60    2.30
   2  18   4    4.40    1.50
   2 -18  -4    3.00    1.40
   2 -18  -4   -1.00    2.40
  -3  18   4    9.40    9.10
  -3 -18  -4    0.60    1.60
   3  18  -4    4.10    1.40
  -3 -18  -4    1.90    1.70
  -3  18   4    4.90    2.20
   3 -18  -4    3.40    1.90
   3  18   4    5.90    1.80
  -3  18  -4    6.60    2.60
  -4 -18  -4   -0.10    1.50
   4  18  -4    2.40    1.20
  -4  18   4   -0.60    1.20
   4 -18   4    2.10    1.90
  -4 -18  -4    1.40    1.80
   4  18   4    2.80    1.10
  -4  18  -4    3.50    2.30
  -4 -18   4    1.00    2.20
   4 -18  -4    2.00    1.20
  -5  18   4    0.60    1.00
  -5 -18  -4    0.40    1.00
   5  18  -4    2.10    1.50
   5 -18  -4    3.80    1.10
   5  18   4    1.30    0.80
  -5 -18   4   -0.60    0.80
   0 -19  -4   -2.20    1.40
   0  19   4    2.50    1.10
   0  19  -4    0.10    1.10
  -1  19   4   34.60    5.00
  -1 -19  -4   21.30    4.40
   1  19  -4   34.60    4.60
  -1  19   4   26.50    9.20
   1  19   4   33.80    4.30
  -1  19  -4   28.90    4.70
   1 -19  -4   23.50    5.20
   1 -19  -4   37.50    4.40
  -2  19   4   12.90    3.50
  -2  19   4    6.30    9.00
  -2 -19  -4   15.20    3.60
   2 -19   4   15.00    2.70
  -2 -19  -4    8.40    3.30
   2  19  -4   11.30    2.70
  -2  19  -4   16.70    3.10
   2 -19  -4    9.90    3.30
   2 -19  -4   12.60    2.60
   2  19   4   13.40    2.90
  -3 -19  -4    5.10    1.70
  -3 -19  -4    0.70    1.90
  -3  19   4    2.20    1.50
   3  19  -4    3.60    1.40
  -3  19  -4    2.00    1.70
   3 -19  -4    3.00    1.80
   3  19   4    2.90    1.40
  -4 -19  -4   25.20    3.80
   4 -19   4   27.60    4.70
   4  19  -4   30.40    3.30
  -4 -19  -4   28.80    3.20
  -4  19   4   25.70    4.00
   4 -19  -4   37.80    3.60
   4  19   4   31.40    3.40
  -4  19  -4   24.20    3.80
   0  20   4    1.10    1.20
   0 -20  -4    1.10    1.90
   0  20  -4    1.40    1.10
   1  20  -4    8.60    2.10
  -1  20   4   27.90   10.90
  -1  20   4   10.00    2.80
  -1 -20  -4    4.10    2.50
   1 -20   4    5.60    2.60
   1 -20  -4    8.80    2.90
  -1  20  -4    5.20    2.00
   1  20   4    8.20    2.30
   1 -20  -4    8.60    2.30
  -2 -20  -4    3.20    2.00
  -2 -20  -4   -0.80    1.80
  -2  20   4    6.20    2.20
   2 -20   4    4.10    1.90
   2  20  -4    0.80    1.10
   2 -20  -4    2.80    3.80
  -2  20  -4    2.60    1.70
   2  20   4    3.10    1.40
   2 -20  -4    1.20    1.20
  -3 -20  -4    1.70    1.70
   3 -20   4    4.20    3.30
   3  20  -4    6.00    1.70
  -3 -20  -4    3.80    2.20
  -3 -20   4    5.20    1.90
  -3  20  -4    4.30    1.90
   3 -20  -4    3.60    2.90
   3  20   4    7.70    2.10
  -4 -20  -4    7.00    1.90
  -4  20   4    9.00    2.20
  -4 -20  -4   14.10    3.80
   4  20  -4    8.10    1.60
  -4 -20   4    6.70    1.60
  -4  20  -4   12.70    2.10
   4  20   4    9.90    1.70
   4 -20  -4    9.20    1.60
   0 -21   4    4.00    1.90
   0 -21  -4    2.00    1.80
   0  21  -4    4.60    1.70
   0 -21  -4    3.00    1.40
   0  21   4    6.40    1.90
  -1 -21  -4   22.90    4.20
  -1  21   4   26.40    4.00
   1  21  -4   26.30    3.70
   1 -21  -4   19.10    4.10
  -1  21  -4   25.00    4.00
   1  21   4   23.80    3.50
   1 -21  -4   24.40    3.50
  -2  21   4    2.70    2.50
  -2 -21  -4    2.70    1.60
  -2 -21  -4    5.40    3.30
   2 -21   4    6.50    2.60
   2 -21  -4    5.60    1.50
   2  21   4    3.10    1.60
  -2  21  -4    2.50    1.50
  -3 -21  -4    1.20    1.20
   3  21  -4    0.60    0.80
  -3 -21  -4   -0.50    0.80
  -3  21   4   -1.40    0.90
  -3 -21  -4    1.50    1.10
  -3 -21   4   -0.60    0.80
   3  21   4    1.60    0.90
  -3  21  -4    3.50    1.20
   3 -21  -4    1.80    0.80
   0 -22  -4   40.10    4.10
   0 -22  -4   32.40    4.80
   0  22   4   38.60    4.50
   0  22  -4   31.20    4.00
   1 -22   4    6.60    2.70
  -1  22   4   12.20    2.60
   1 -22   4   12.00    2.10
  -1 -22  -4    9.50    2.10
   1  22  -4   13.80    2.40
  -1  22  -4   11.40    2.40
   1  22   4   13.60    2.40
  -1 -22   4    7.40    2.20
   1 -22  -4   15.30    2.20
   1 -22  -4    8.60    2.30
   2  22  -4   16.70    2.40
  -2 -22  -4   14.80    2.30
   2  22   4   16.90    2.40
   2 -22  -4   18.50    3.20
   2 -22  -4   14.30    2.20
  -2  22  -4   11.50    3.00
   3  22  -4    3.10    0.90
  -3 -22  -4    1.70    1.10
  -3  22   4    2.00    1.30
  -3 -22  -4    3.90    1.10
   3  22   4    0.70    1.10
   3 -22  -4    2.10    0.90
  -3 -22   4    1.20    1.10
   0 -23   4   -1.50    1.00
   0  23   4    0.10    0.80
   0 -23  -4    0.90    0.80
   0 -23   4    1.40    0.90
   0 -23  -4   -0.10    1.20
   0  23  -4    0.50    1.00
   0 -23  -4   -0.40    1.20
  -1 -23  -4    2.20    1.40
  -1  23   4    0.40    1.20
   1  23  -4    2.20    1.00
  -1 -23  -4    3.70    1.70
   1 -23   4    5.70    1.30
  -1  23  -4    1.20    1.00
  -1 -23   4    0.70    1.00
   1 -23  -4    2.30    1.30
   1 -23  -4    4.60    1.10
   1 -23  -4    2.10    1.50
   1  23   4    2.00    1.50
  -2 -23  -4    9.60    1.50
  -2 -23  -4    4.10    1.80
   2  23  -4    6.80    1.30
  -2  23   4    6.20    2.10
  -2  23  -4    6.60    1.40
   2  23   4    4.70    1.60
   2 -23  -4    9.20    1.40
   0   0  -5    1.00    0.80
   0   0  -5    3.50    1.30
   1   0  -5 4775.12  300.67
  -1   0  -5 4613.94  299.67
   1   0   5 4564.14  299.87
  -1   0  -5 4762.22  302.27
  -1   0  -5 4805.12  301.47
  -2   0   5   95.99   10.70
   2   0  -5  103.29    8.60
  -2   0  -5  113.89    7.20
  -2   0   5  114.09   13.80
  -2   0  -5   96.19   10.10
  -2   0  -5   93.99   11.20
  -3   0   5 1089.09   79.09
  -3   0  -5 1085.19   81.29
  -3   0   5 1081.39   77.09
  -3   0  -5 1159.58   78.59
  -3   0  -5 1179.68   72.89
  -4   0  -5  177.28   18.90
  -4   0   5  216.38   26.90
   4   0  -5  165.78   15.00
  -4   0   5  194.28   20.10
   4   0   5  148.29   15.70
  -4   0  -5  180.98   22.80
  -4   0   5  189.88   20.30
   5   0   5   43.90    6.60
   5   0  -5   41.70    6.10
  -5   0   5   57.49   10.80
  -5   0  -5   49.10    6.60
  -5   0   5   58.69   10.70
  -5   0  -5   28.70    7.80
  -5   0   5   44.30    6.40
  -5   0  -5   58.09   17.20
  -6   0  -5   51.19   11.40
  -6   0  -5   29.90   16.30
  -6   0   5   52.99    6.70
  -6   0   5   33.30    8.90
   6   0  -5   42.90    6.20
   6   0   5   52.19    6.70
   7   0   5   -1.50    1.10
  -7   0  -5   -4.10    8.90
  -7   0   5    4.70    7.00
   7   0  -5   -0.50    1.90
  -7   0   5    0.80    1.10
   0  -1   5  234.78   16.20
   0  -1  -5  232.48   16.00
   0   1  -5  232.88   15.90
   0   1  -5  221.58   17.20
  -1  -1  -5  454.35   30.40
   1   1  -5  426.66   33.20
  -1   1   5  413.16   30.80
   1   1  -5  428.96   29.00
  -1  -1   5  410.56   30.10
   1   1   5  435.16   28.30
   1  -1  -5  430.96   29.10
  -1  -1   5  416.86   30.20
   1  -1  -5  435.06   31.50
  -1  -1   5  454.95   32.70
  -1   1  -5  447.66   31.20
  -1   1  -5  406.96   29.50
  -2   1   5  136.79   16.10
  -2  -1  -5  141.29   12.80
  -2   1   5  128.39   13.60
  -2  -1  -5  146.49    9.90
  -2  -1  -5  135.49   14.00
  -2   1   5  135.59   15.30
   2  -1  -5  140.79   11.00
  -2  -1   5  163.68   16.90
  -2  -1   5  134.09   12.60
  -2  -1   5  139.19   13.40
  -2   1  -5  140.89   14.50
  -2   1  -5  135.59   12.80
  -3  -1  -5  107.09   11.40
  -3   1   5   95.09   10.60
  -3   1   5   99.49   12.10
  -3  -1  -5  108.49    7.90
  -3   1   5  101.99   15.20
  -3  -1  -5  115.59   13.90
  -3  -1   5   87.99   10.40
  -3   1  -5   76.69    7.20
  -3   1  -5   98.99   13.50
  -3   1  -5   86.69   10.70
  -3  -1   5   90.99   11.20
   3  -1  -5   94.99    8.40
  -3  -1   5   82.39   14.50
  -4   1   5   13.90   10.90
  -4   1   5   13.90    3.90
  -4   1   5    9.40    4.50
  -4  -1  -5   18.90    9.20
  -4   1   5   16.20    6.50
   4   1  -5   19.30    4.30
  -4  -1  -5   16.20    6.10
   4  -1  -5   19.20    4.10
  -4   1  -5   22.90    6.60
  -4  -1   5   18.40   10.00
  -4  -1   5   25.00    7.40
  -4   1  -5   17.70    8.10
  -4  -1   5   11.90    3.70
   4   1   5   20.00    4.60
   5  -1   5   40.60    6.40
  -5  -1  -5   47.90    6.60
  -5  -1  -5   82.09   19.30
  -5   1   5   55.09    6.90
  -5  -1  -5   53.19   12.60
  -5   1   5   45.70    9.10
  -5   1   5   38.00   10.60
   5   1  -5   42.90    6.10
   5  -1  -5   40.70    6.00
  -5   1  -5   24.90    8.40
   5   1   5   42.70    6.10
  -5  -1   5   29.70    7.70
  -5  -1   5   55.89   10.60
  -5   1  -5   55.89   17.30
  -5  -1   5   44.70    6.30
  -5   1  -5   35.20    6.00
  -6   1   5   25.40    8.20
   6   1  -5   13.40    3.10
   6  -1   5   12.50    3.90
  -6  -1  -5   22.90   14.00
  -6   1   5   16.40    4.30
   6  -1  -5   39.30   14.40
  -6   1  -5   10.30    3.40
   6   1   5   16.70    4.40
  -6  -1   5   12.40    7.70
   6  -1  -5   12.80    3.40
  -6  -1   5   12.70    3.60
  -6   1  -5   32.60   19.80
  -6   1  -5    9.20    6.00
  -7  -1  -5    6.10    9.80
   7  -1   5    8.50    2.40
  -7   1   5    5.60    2.00
  -7   1   5   10.90    6.10
   7   1  -5   11.00    3.40
   7   1   5    7.20    2.00
  -7   1  -5    6.90   12.10
   7  -1  -5    5.00    3.70
   0   2  -5    2.30    1.90
   0   2  -5    0.80    2.10
  -1  -2  -5   28.80    4.00
  -1  -2  -5   23.50    2.50
   1  -2  -5   23.60    4.80
  -1  -2   5   23.70    3.60
   1  -2  -5   28.80    3.20
  -1  -2   5   29.60    5.70
  -1  -2   5   23.30    3.50
  -1   2  -5   26.90    4.70
  -1   2  -5   23.40    3.30
  -2  -2  -5   17.70    4.60
  -2   2   5   28.70    7.30
  -2  -2  -5   28.90    5.40
  -2   2   5   19.60    4.80
  -2  -2  -5   23.80    2.60
  -2   2  -5   24.90    5.20
  -2  -2   5   14.80    4.30
  -2   2  -5   24.70    4.20
  -2  -2   5   10.30    6.30
  -2  -2   5   20.40    3.70
   2  -2  -5   23.00    3.10
  -3  -2  -5    8.20    4.40
  -3   2   5   19.50    6.10
  -3  -2  -5   10.60    4.10
  -3   2   5   19.50    8.60
  -3   2   5    6.20    3.20
  -3   2  -5   12.10    5.40
   3  -2  -5   10.70    2.60
  -3  -2   5    6.60    2.60
  -3   2  -5   12.10    4.50
  -3  -2   5    7.30    3.90
  -3  -2   5    8.60    7.50
  -4  -2  -5   -0.50    2.50
  -4   2   5   -1.50   11.60
  -4   2   5    2.90    3.40
   4  -2   5    2.50    2.20
  -4  -2  -5    5.90    6.20
  -4   2   5    4.40    2.40
  -4  -2  -5    2.40    2.50
   4  -2  -5    7.20    2.60
  -4  -2   5   -1.80    2.30
  -4  -2   5    5.30    2.50
  -4  -2   5   18.00   11.30
  -4  -2   5    1.20    2.40
   4   2   5    1.40    2.30
  -4   2  -5    1.90    3.30
  -4   2  -5    8.00    7.10
   5  -2   5    8.90    2.90
  -5  -2  -5    7.60    2.90
  -5  -2  -5    9.60   10.90
  -5   2   5   10.00    3.70
  -5  -2  -5    3.00    3.70
  -5   2   5   10.80    5.80
  -5   2   5    2.00    4.40
   5   2  -5    6.20    2.50
  -5   2  -5   13.50    3.30
  -5  -2   5   34.10   26.90
  -5   2  -5    4.70    3.70
  -5   2  -5    2.20   10.70
  -5  -2   5    9.10    5.20
   5   2   5   12.90    3.90
  -5  -2   5    5.50    2.60
   5  -2  -5    8.40    3.00
  -5  -2   5    8.90    4.80
  -6   2   5    3.00    2.30
   6   2  -5    1.80    2.00
  -6  -2  -5   -2.60   13.40
   6  -2   5    7.20    2.80
  -6   2   5   10.90    5.70
  -6   2  -5    4.40   15.60
   6   2   5    2.80    1.70
  -6   2  -5    0.80    5.20
   6  -2  -5   32.70   14.10
  -6  -2   5    2.90    1.80
   6  -2  -5    1.70    2.20
  -6  -2   5    7.50    5.00
  -6   2  -5    4.30    2.90
   7  -2   5   -0.30    1.20
  -7   2   5    2.90    6.80
  -7   2   5    1.40    1.50
   7   2  -5   -1.30    1.80
  -7  -2  -5   -5.00    8.70
   7  -2  -5   -0.70    1.60
  -7   2  -5  -12.50   11.90
   7   2   5   -0.30    1.30
   0  -3  -5    3.10    1.10
   0  -3   5    2.10    0.90
   0   3  -5    1.00    2.40
  -1  -3  -5  175.78   12.10
  -1  -3  -5  173.38   14.20
   1  -3  -5  156.58   15.20
  -1   3  -5  162.48   12.90
  -1  -3   5  160.48   16.50
  -1   3  -5  177.38   15.90
  -1  -3   5  161.18   13.40
  -1  -3   5  162.98   13.10
   1  -3  -5  168.58   12.60
  -2   3   5  138.69   14.40
   2  -3   5  167.88   11.20
  -2  -3  -5  133.29   10.50
  -2  -3  -5  143.79   14.80
  -2  -3  -5  155.68   11.20
  -2   3   5  134.99   17.00
  -2   3  -5  146.09   13.70
   2  -3  -5  157.88   12.00
  -2   3  -5  142.49   10.60
  -2  -3   5  151.38   13.40
  -2  -3   5  171.98   18.20
  -2   3  -5  152.38   16.00
  -2   3  -5  141.39   10.30
  -2  -3   5  159.18   13.90
  -3   3   5  129.89   13.80
  -3  -3  -5  161.68   11.40
  -3  -3  -5  160.28   17.60
  -3   3   5  155.18   16.30
  -3   3   5  138.59   20.20
  -3  -3  -5  159.38   15.20
  -3   3  -5  129.99   10.50
   3  -3  -5  129.09   11.30
  -3  -3   5  128.59   14.30
  -3   3  -5  105.89   15.90
  -3  -3   5  125.89   13.40
  -3   3  -5  126.59   14.70
  -3  -3   5  138.69   18.80
  -4  -3  -5   68.49   10.90
   4   3  -5   73.79    7.80
  -4   3   5   70.59   11.70
  -4   3   5   82.79   18.10
  -4   3   5   72.99   10.40
  -4   3   5   69.79    8.50
  -4  -3  -5   78.39    7.70
  -4  -3  -5   93.19   16.10
   4  -3  -5   56.99    8.10
   4   3   5   53.99    8.10
  -4  -3   5   85.59   11.50
  -4  -3   5   56.39    8.60
  -4   3  -5   79.09   11.70
  -4  -3   5   81.09   10.50
  -4  -3   5   85.39   18.40
  -4   3  -5   87.29   15.90
  -4   3  -5   68.09   10.00
  -5  -3  -5  141.49   22.30
  -5   3   5  108.39   25.50
  -5   3   5  117.59   15.20
   5   3  -5  138.79   14.50
   5   3   5  111.69   14.30
  -5  -3   5  130.29   17.20
  -5   3  -5  161.78   23.80
  -5   3  -5  118.19   11.70
  -5  -3   5  139.09   15.60
  -5  -3   5  202.28   60.69
  -5   3  -5  148.89   18.70
  -5  -3   5  104.39   14.50
   5  -3  -5  115.39   11.80
   6  -3   5   36.60    6.00
  -6   3   5   39.70   12.60
  -6   3   5   28.60    5.20
   6   3  -5   36.90    5.20
  -6  -3  -5   18.80   16.50
  -6   3  -5   37.60    7.50
  -6  -3   5   32.00    4.90
   6  -3  -5   40.50    5.60
  -6   3  -5   16.40   21.20
   6   3   5   30.30    5.10
  -6   3  -5   22.80    7.30
  -6  -3   5   22.80    8.20
  -7  -3  -5  -10.10    7.60
  -7   3   5    1.10    1.50
   7  -3   5    2.80    1.60
   7   3   5    2.10    1.30
  -7   3  -5   10.60   13.70
   7  -3  -5   -3.20    1.80
   0  -4   5 9999.00  637.64
  -1  -4  -5 3354.76  211.38
  -1  -4  -5 3611.34  211.28
  -1   4  -5 3574.54  217.88
  -1  -4   5 3136.99  211.98
  -1  -4   5 3343.07  212.78
   1  -4  -5 2867.61  215.18
  -1   4  -5 3257.47  212.38
   1  -4  -5 3200.78  211.78
  -2  -4  -5  106.59    8.70
  -2  -4  -5  115.59    9.10
  -2  -4  -5  114.39   12.80
  -2   4   5  105.99   16.70
  -2   4   5  105.69   12.20
   2  -4   5  104.89    8.60
  -2  -4   5  120.79   11.20
  -2  -4   5  120.39   15.40
  -2  -4   5  122.79   12.70
  -2   4  -5  116.09   14.20
  -2   4  -5  113.49   11.40
   2  -4  -5  110.09    9.50
  -3   4   5  216.48   21.80
  -3   4   5  194.08   26.20
  -3  -4  -5  210.28   16.70
  -3  -4  -5  214.58   22.80
  -3   4  -5  222.28   15.90
  -3  -4   5  213.08   20.00
   3  -4  -5  213.88   16.90
  -3   4  -5  215.68   23.50
  -3   4  -5  226.08   20.70
  -3  -4   5  252.07   27.00
  -3  -4   5  216.58   19.30
  -4  -4  -5   21.60    4.10
  -4   4   5   23.50    7.60
  -4  -4  -5   24.50   10.00
  -4   4   5   42.90   17.20
  -4   4   5   19.90    6.30
   4  -4  -5   17.70    4.00
  -4   4  -5   21.90   10.90
  -4  -4   5   24.30   10.30
  -4  -4   5   10.40    4.30
  -4  -4   5    9.40    4.10
   4   4   5   14.00    4.30
  -4  -4   5   12.50    3.50
   4  -4  -5   19.40    4.10
  -4   4  -5   16.90    4.20
  -4   4  -5    9.90    5.10
  -5   4   5   25.90    8.60
   5  -4   5   33.40    6.80
   5   4  -5   36.80    5.20
  -5   4   5   33.90    5.70
  -5   4   5   25.20    6.90
  -5  -4  -5   29.60   18.70
  -5  -4   5   55.19   29.20
   5   4   5   26.80    5.70
  -5   4  -5   30.00   13.60
  -5   4  -5   46.00    7.40
  -5   4  -5   12.70    7.60
  -5  -4   5   41.00   12.90
  -5  -4   5   20.00    6.20
  -6   4   5   35.50    5.60
   6   4  -5   32.60    5.00
  -6  -4  -5   14.70   16.60
  -6   4   5   37.90   11.10
   6  -4   5   28.80    5.30
  -6   4  -5   28.50   10.60
  -6   4  -5   15.10   26.70
   6  -4  -5   30.70    7.00
   6   4   5   28.90    5.10
   7   4  -5   70.59    7.30
   7  -4   5   78.49    9.10
  -7   4   5   87.39    8.00
   7   4   5   72.79    7.50
   0  -5  -5   14.50    2.50
   0   5  -5   11.30    5.10
   0  -5   5   16.50    2.60
  -1  -5  -5   45.70    4.80
  -1  -5  -5   44.20    4.60
  -1   5  -5   47.20    8.20
   1  -5  -5   40.10    5.00
  -1  -5   5   40.50    5.40
  -2  -5  -5  343.07   23.90
  -2   5   5  324.77   34.50
  -2   5   5  334.67   28.70
   2  -5   5  329.57   23.80
  -2  -5  -5  362.16   24.30
  -2   5  -5  356.86   27.20
  -2  -5   5  290.97   31.00
  -2  -5   5  340.17   26.30
  -2  -5   5  335.27   26.10
   2  -5  -5  351.06   24.70
  -2   5  -5  345.07   31.00
  -3  -5  -5   25.10    9.00
  -3   5   5   27.90    8.30
  -3  -5  -5   34.00    4.50
  -3   5   5   34.60   12.10
  -3  -5  -5   28.70    3.50
  -3   5  -5   25.10    6.40
  -3  -5   5   26.60    7.30
  -3  -5   5   19.70    9.30
  -3   5  -5   28.20    9.10
  -3  -5   5   27.00    6.30
  -3   5  -5   29.00    4.30
   3  -5  -5   28.60    4.20
  -4  -5  -5  200.48   25.20
  -4   5   5  224.08   22.80
  -4   5   5  146.19   15.30
  -4  -5  -5  206.78   15.70
   4   5  -5  159.38   14.60
  -4   5   5  175.38   18.80
  -4   5  -5  203.48   21.30
  -4  -5   5  189.08   18.30
  -4  -5   5  185.48   19.70
   4  -5  -5  190.48   15.60
  -4   5  -5  168.38   23.90
  -4  -5   5  170.48   27.90
  -4  -5   5  186.98   15.60
   4  -5  -5  163.28   16.40
  -5  -5  -5   48.50   15.30
  -5   5   5   16.10    8.10
   5   5  -5   21.90    4.20
   5  -5   5   25.60    5.00
  -5   5   5   10.80   10.70
  -5   5   5   15.50    4.00
  -5  -5   5   27.80    4.50
  -5   5  -5   20.00    4.70
  -5  -5   5   19.80    7.30
  -5   5  -5   15.30    6.30
  -5  -5   5   24.90    7.80
  -5  -5   5   40.70   25.70
   5   5   5   25.80    4.60
   5  -5  -5   16.80    4.70
  -6  -5  -5  -10.80   12.60
  -6  -5  -5   13.20    3.50
   6  -5   5   13.60    4.50
  -6   5   5   22.70    7.60
  -6   5  -5   24.90    9.10
  -6   5  -5   26.00   28.30
  -7  -5  -5    4.30    7.40
   7  -5  -5    7.30    8.50
  -7   5  -5   10.40   10.50
   0   6  -5    7.30    4.70
   0  -6  -5   15.20    3.70
   0  -6   5   14.90    2.50
  -1  -6  -5   66.19    6.40
  -1  -6   5   58.19    6.70
  -1   6  -5   59.59    7.20
  -1   6  -5   49.20   10.10
   1  -6  -5   55.99    6.20
  -2   6   5   44.60   11.60
   2  -6   5   41.40    4.80
  -2   6   5   39.50    7.60
  -2  -6  -5   44.60    5.10
  -2  -6  -5   31.20    8.60
  -2  -6  -5   47.00    5.20
  -2  -6   5   41.50   10.80
   2  -6  -5   36.10    5.00
  -2   6  -5   40.30    9.40
  -2   6  -5   42.50   10.60
  -2  -6   5   49.60    6.40
  -3   6   5   22.30   13.90
  -3   6   5   14.60    5.30
  -3  -6  -5   10.10    2.50
   3  -6   5   13.60    2.60
  -3  -6  -5   14.20    3.30
  -3  -6  -5    8.60    5.20
  -3  -6   5    8.70    3.70
  -3   6  -5    8.80    5.70
  -3  -6   5    9.20    3.60
   3  -6  -5   11.60    3.10
  -3   6  -5   10.40    5.30
  -3  -6   5   14.60    8.70
   4   6  -5    9.80    3.10
  -4  -6  -5    9.90    8.40
  -4   6   5   10.50    4.20
  -4  -6  -5    9.90    3.50
  -4   6   5   17.20    7.40
  -4   6   5   10.70    3.30
  -4  -6   5   13.90    5.10
   4  -6  -5   11.30    3.30
  -4  -6   5    6.90    3.60
  -4   6  -5   24.70    7.50
  -4  -6   5  -10.40   10.90
  -4   6  -5    2.10    9.00
   4  -6  -5    6.40    3.10
   4   6   5   12.30    3.70
  -4   6  -5    8.10    3.30
   4  -6  -5   14.10    2.80
  -5   6   5   -0.50    4.50
  -5   6   5   -0.30    5.40
  -5  -6  -5    3.60    9.80
  -5   6   5    2.70    2.60
   5  -6   5    4.40    2.20
   5   6  -5    4.40    2.00
  -5  -6   5   10.00    5.20
  -5   6  -5    4.50    2.60
  -5   6  -5   -5.60    5.40
  -5  -6   5  -22.40   23.00
  -5   6  -5   -0.50   11.10
   5  -6  -5    4.80    2.40
  -6  -6  -5  -11.90   14.90
  -6  -6  -5    4.20    2.80
  -6  -6  -5    2.60    7.70
   6  -6   5   10.20    3.20
   6   6  -5    9.90    2.50
  -6   6   5   23.60    9.80
  -6   6   5   12.00    3.60
   6  -6  -5   13.00    3.20
   6   6   5    9.70    2.70
  -6   6  -5   16.30    3.70
   7   6  -5  -19.40   13.30
   7  -6   5   -2.10    1.70
   7   6  -5    0.90    1.20
  -7  -6  -5    7.60    8.20
  -7   6   5   -0.50    1.30
  -7   6  -5    2.40   11.30
   7   6   5    1.40    1.80
   7  -6  -5    4.00    6.30
   0  -7  -5   13.90    3.20
   0   7  -5    3.80    4.70
   0  -7   5   14.50    2.80
  -1  -7  -5   41.70    5.10
   1  -7  -5   26.20   10.40
  -1   7  -5   40.00    5.90
  -1   7  -5   47.70   11.80
   1  -7  -5   38.00    5.10
  -1  -7   5   37.60    5.20
  -2   7   5  237.58   23.70
  -2   7   5  243.38   29.60
  -2  -7  -5  258.07   18.80
  -2  -7  -5  253.17   18.90
   2  -7   5  241.98   18.70
  -2   7  -5  258.47   22.10
   2  -7  -5  224.08   18.80
  -2   7  -5  231.18   26.00
  -2  -7   5  221.88   19.80
  -3  -7  -5   48.10    6.10
  -3  -7  -5   36.40    5.60
   3  -7   5   42.50    4.90
  -3   7   5   54.09   12.60
  -3  -7  -5   29.90    9.60
  -3  -7   5   26.50   13.70
  -3   7  -5   38.30    9.00
  -3   7  -5   57.39   11.80
   3  -7  -5   46.60    6.20
  -3  -7   5   45.70   14.50
  -4   7   5   54.09    7.30
   4   7  -5   51.49    6.10
  -4   7   5   51.79    9.90
  -4  -7  -5   59.79    7.90
  -4  -7  -5   47.10   14.60
  -4   7   5   70.39   12.80
   4  -7  -5   48.10    6.90
  -4  -7   5   33.20   19.80
  -4   7  -5   52.09   12.00
  -4  -7   5   49.10    8.40
   4  -7  -5   40.10    5.00
   4   7   5   44.00    6.40
  -4   7  -5   59.89   21.30
  -4   7  -5   49.99    6.70
  -5   7   5   48.20    7.00
  -5  -7  -5   56.79   22.80
  -5  -7  -5   19.90   13.70
   5   7  -5   63.19    6.40
   5  -7   5   34.20    6.60
  -5   7   5   77.49   14.10
  -5   7   5   53.49   10.80
  -5   7  -5   30.00    9.60
  -5  -7   5   52.59   10.60
  -5   7  -5   72.59   21.90
   5  -7  -5   49.40    6.70
  -5  -7   5   32.70   25.20
   5   7   5   54.19    6.60
   5  -7  -5   45.20    5.30
  -5   7  -5   54.49    6.90
  -6   7   5   25.70    9.60
  -6   7   5   35.40    5.70
   6   7  -5   34.30    4.50
   6  -7   5   36.30    6.10
  -6   7  -5   29.30   11.20
   6  -7  -5   37.60    5.40
  -6   7  -5   40.80    5.70
   6   7   5   41.60    5.30
   7   7  -5    1.30    1.00
  -7   7   5    0.30    1.30
  -7  -7  -5   -1.90    4.70
   7  -7   5    0.80    1.60
  -7   7  -5    4.20   11.90
   7  -7  -5    7.40    6.80
  -7  -7   5    1.80    7.80
   7   7   5    2.30    1.30
   0  -8   5  213.78   16.70
   0  -8  -5  210.18   17.20
  -1  -8  -5 1104.89   72.49
  -1   8  -5 1127.79   74.49
  -1   8  -5  987.10   82.79
   1  -8  -5 1080.39   72.49
  -1  -8   5 1047.50   72.49
   2  -8   5  907.21   63.29
  -2  -8  -5  950.30   63.09
  -2   8   5  892.61   76.39
  -2  -8  -5  930.61   63.39
  -2   8  -5  963.50   67.29
  -2  -8   5  951.80   64.79
  -2   8  -5  922.41   74.79
   2  -8  -5  914.01   63.59
  -3   8   5   32.90    6.60
   3   8  -5   48.80    5.30
  -3  -8  -5   40.20    6.10
  -3  -8  -5   27.80    9.00
   3  -8   5   40.20    5.40
  -3  -8  -5   50.89    6.40
  -3   8   5   27.50    8.10
  -3   8  -5   30.60   12.20
  -3   8  -5   56.99   11.40
  -3  -8   5   48.70    7.70
   3  -8  -5   51.59    6.60
  -3   8  -5   49.40    6.60
   4   8  -5   48.20    6.10
  -4   8   5   52.69    7.20
  -4  -8  -5   53.39    7.90
  -4   8   5   40.80   10.80
  -4   8  -5   49.60    7.00
  -4   8  -5   76.39   20.10
   4   8   5   39.30    6.40
  -4  -8   5   30.10   19.70
   4  -8  -5   59.09    7.30
   4  -8  -5   69.69    8.70
  -4  -8   5   56.09    8.90
  -4   8  -5   84.99   13.40
  -5   8   5    5.60    7.70
   5  -8   5    4.10    2.30
  -5   8   5    4.20    2.30
  -5  -8  -5    8.50   10.70
  -5   8   5    3.60    7.70
  -5  -8  -5   -3.60   11.00
  -5  -8   5  -15.10   38.40
  -5   8  -5    2.30    7.10
   5  -8  -5    3.50    2.50
  -5  -8   5   -1.80    5.30
   5   8   5    6.70    2.40
   5  -8  -5    0.90    1.70
  -5   8  -5    3.00    2.40
  -5   8  -5  -10.80   18.10
  -6   8   5   77.39   16.60
   6  -8   5   70.39    8.30
   6   8  -5   57.39    6.20
  -6   8   5   58.59    7.60
   6   8   5   66.89    6.80
  -6   8  -5   67.59    7.30
   6  -8  -5   50.69    6.70
  -6   8  -5   41.70   13.00
   7   8  -5    2.20    1.90
   7  -8   5    4.20    1.90
  -7   8   5    4.60    1.80
  -7  -8  -5    4.10    4.00
   7   8   5    4.70    1.50
   7  -8  -5    6.70    6.20
  -7   8  -5   24.30   17.70
  -7  -8   5    4.80    8.70
   0  -9   5   37.70    5.10
   0   9  -5   17.20    9.90
   0  -9  -5   44.30    5.90
  -1  -9  -5  268.87   21.60
  -1   9  -5  267.47   31.30
   1  -9  -5  275.67   21.90
  -1  -9   5  271.17   21.70
  -2  -9  -5  183.78   15.20
   2  -9   5  169.38   15.20
  -2  -9  -5  179.18   15.50
   2  -9  -5  171.18   15.50
  -2   9  -5  169.28   24.80
  -2   9  -5  177.28   18.40
  -2  -9   5  160.28   15.90
  -3  -9  -5   -2.70    5.10
  -3  -9  -5    7.70    3.60
  -3  -9  -5    6.30    2.90
   3  -9   5    0.90    2.70
   3   9  -5    6.40    2.00
  -3   9   5    1.20    3.50
  -3   9   5    4.00    3.70
  -3  -9  -5  -10.10   17.80
  -3   9  -5   -3.20   11.30
  -3   9  -5    5.70    4.60
   3   9   5   -2.60    2.60
   3  -9  -5    2.70    2.40
  -3  -9   5   -0.10    2.70
  -3  -9   5   20.90   10.00
  -4  -9  -5  131.99   13.30
  -4   9   5  124.89   19.80
   4   9  -5  140.49   11.30
  -4   9   5  112.29   12.70
  -4  -9  -5   83.39   17.60
  -4  -9  -5  146.19   13.60
  -4   9  -5  108.49   11.80
   4  -9  -5  108.69   11.40
  -4   9  -5  160.58   26.40
  -4   9  -5  131.79   18.50
  -4  -9   5  132.59   14.70
   4   9   5  116.19   11.20
   4  -9  -5  140.79   13.60
   5   9  -5   22.70    3.80
  -5  -9  -5   17.90   14.80
  -5   9   5   23.40    5.70
  -5   9   5   22.40   12.20
   5  -9   5   21.60    5.40
  -5   9   5   26.20   10.60
  -5   9  -5   19.00   10.70
   5  -9  -5   15.10    2.80
   5   9   5   22.10    4.10
  -5   9  -5   16.20    4.00
   5  -9  -5   12.60    3.90
  -5   9  -5   51.99   23.50
  -5  -9   5    5.00    6.00
   6  -9   5   74.59    8.60
   6   9  -5   73.99    6.90
  -6   9   5   84.99   15.50
  -6   9   5   70.59    8.70
  -6   9  -5   47.70   19.50
  -6   9  -5   84.29   16.80
  -6   9  -5   74.49    8.00
   6   9   5   75.79    7.60
   7   9  -5    3.80    1.80
  -7   9   5    4.40    1.70
  -7  -9  -5    0.10    6.00
   7  -9   5    4.00    2.50
  -7  -9  -5    5.50    3.40
   7  -9  -5   -0.40    3.70
  -7  -9   5    0.80    1.50
   7   9   5    3.10    1.10
   0  10  -5    6.20    5.50
   0 -10  -5   11.70    3.60
   0 -10   5    4.20    1.90
  -1 -10  -5   76.29    8.70
   1 -10  -5   73.79    8.90
  -1  10  -5   77.39   18.30
  -1 -10   5   65.79    8.30
   2 -10   5   49.40    6.80
  -2 -10  -5   40.10    6.30
  -2 -10  -5   45.80    6.80
   2  10  -5   49.20    5.90
   2 -10  -5   32.80    6.60
  -2  10  -5   51.19    8.60
  -2 -10   5   50.39    7.20
  -2  10  -5   52.89   16.00
  -3 -10  -5   -3.20    3.50
   3  10  -5    6.00    2.00
  -3 -10  -5    3.30    2.80
  -3  10   5   -4.10    3.90
  -3  10   5    3.70    2.40
  -3 -10  -5   -3.20    4.70
   3 -10   5    3.90    3.70
  -3 -10  -5   12.80   24.20
  -3  10  -5    7.00    5.40
  -3 -10   5    0.00    3.00
  -3  10  -5   -0.40   13.30
   3 -10  -5    0.40    2.80
  -3 -10   5   -9.90   11.30
   3  10   5    0.40    2.00
   3 -10  -5    6.50    2.30
  -3  10  -5    7.50    3.20
  -4  10   5   19.20    4.90
   4  10  -5   21.00    3.70
  -4 -10  -5   17.70    6.00
  -4 -10  -5    9.30    5.30
  -4 -10  -5    8.90   22.60
  -4  10   5   17.80    7.60
  -4  10  -5   31.10   17.80
  -4  10  -5    8.60    8.00
   4 -10  -5   25.60    6.90
  -4 -10   5   28.70   20.00
  -4 -10   5   20.80    5.90
   4  10   5   26.20    4.00
   4 -10  -5   17.50    4.10
  -4  10  -5   11.00    3.50
  -5  10   5    6.80    3.00
  -5  10   5   45.00   27.80
   5  10  -5    9.40    2.50
   5 -10   5    8.10    3.50
  -5  10   5   10.30    7.90
  -5 -10  -5   -7.70   10.30
  -5 -10  -5   -7.20   11.10
  -5  10  -5  -29.60   22.80
   5 -10  -5    6.90    1.90
  -5  10  -5    4.30    2.90
   5 -10  -5    9.60    3.20
  -5 -10   5    3.30    5.30
   5  10   5    5.70    2.10
  -5  10  -5   -0.50    7.10
  -6  10   5    3.20    1.90
  -6  10   5   23.70   12.00
   6  10  -5    4.80    1.60
  -6 -10  -5    2.80    2.20
   6 -10   5    5.30    2.20
  -6 -10  -5    4.60    8.90
  -6  10  -5    3.70    2.90
   6  10   5    5.30    2.10
  -6 -10   5    3.30   15.90
   7 -10   5    8.50    2.60
   7  10  -5    8.60    1.60
  -7  10   5    5.50    1.60
  -7 -10  -5   -0.90    6.00
   7  10   5    6.90    1.60
   7 -10  -5   11.30    8.00
   0 -11  -5   63.79    8.30
   0 -11   5   55.19    7.10
   0  11  -5   44.20   15.40
  -1 -11  -5   13.80    4.20
  -1  11  -5   12.30    4.50
  -1  11  -5    3.90    8.00
   1 -11  -5    7.50    4.00
   2 -11   5   55.19    8.30
  -2  11   5   59.79    7.70
  -2 -11  -5   71.49    8.80
   2 -11  -5   50.59    6.00
  -2 -11   5   65.19    8.60
  -2  11  -5   60.79   10.20
  -2  11  -5   48.60   19.00
   2  11   5   53.29    6.70
   2 -11  -5   63.89    8.20
  -2  11  -5   60.69   10.10
   3  11  -5   16.80    3.60
  -3  11   5   16.40    3.90
  -3 -11  -5   16.70    4.60
  -3 -11  -5   21.10   23.30
   3 -11   5   10.80    4.70
  -3  11   5   19.40    8.20
  -3 -11  -5   22.00    5.80
  -3  11  -5    5.10   18.60
   3 -11  -5   13.00    2.90
  -3  11  -5    9.70    3.20
   3 -11  -5   16.60    4.00
  -3  11  -5    8.40    5.50
  -3 -11   5   20.50    5.50
   3 -11  -5   17.00    5.30
   3  11   5    9.70    2.70
  -4  11   5   33.70   11.00
  -4  11   5   48.60    7.60
  -4 -11  -5   36.50    7.90
   4  11  -5   59.39    6.10
  -4 -11  -5   18.10   17.30
  -4  11  -5   52.99    7.20
  -4  11  -5   75.79   14.20
   4 -11  -5   54.99    9.20
   4  11   5   52.09    6.40
  -4  11  -5   33.10   21.60
   4 -11  -5   47.30    7.10
  -4 -11   5   27.20   22.90
  -5  11   5    2.20    3.40
  -5  11   5    3.40    8.60
   5  11  -5    5.00    2.80
  -5 -11  -5   20.70   10.00
   5 -11   5    3.40    3.00
  -5  11  -5   13.40    9.40
   5 -11  -5    5.90    3.30
  -5  11  -5   94.19   46.20
   5 -11  -5    6.60    2.10
   5  11   5    6.00    3.90
  -5  11  -5    7.30    4.40
   6  11  -5   46.40    4.40
   6 -11   5   43.30    5.80
  -6  11   5   34.90    5.50
  -6 -11  -5   30.30    5.20
   6  11   5   48.90    5.20
  -6  11  -5   40.40    5.50
   7 -11   5    2.60    1.40
  -7  11   5    1.10    1.20
   7  11   5    3.00    1.30
   7 -11  -5    5.50    4.90
   0 -12   5   29.20    5.10
   0 -12  -5   20.50    5.10
   0  12  -5   21.10    4.10
   0  12  -5   25.70   13.40
  -1  12   5  390.06   30.40
   1 -12   5  397.56   32.00
  -1 -12  -5  385.46   31.50
   1  12  -5  432.86   29.10
   1 -12  -5  406.26   31.90
  -1  12  -5  386.86   29.70
  -1 -12   5  402.06   31.10
  -1  12  -5  372.06   33.00
  -1  12  -5  429.36   46.80
  -2  12   5    2.90    2.40
  -2 -12  -5    9.80    3.70
   2  12  -5    6.40    1.90
   2  12  -5   22.30   13.40
  -2  12   5    0.90    3.50
   2 -12   5    9.50    3.90
  -2  12  -5    6.90    4.20
   2 -12  -5    1.50    2.20
   2  12   5    2.50    1.80
   2 -12  -5    5.70    3.40
  -2  12  -5  -19.60   13.00
   2 -12  -5    4.40    1.80
  -2  12  -5    0.30    1.90
  -2 -12   5    4.10    3.00
   3 -12   5   11.70    5.60
  -3  12   5   24.30   10.50
  -3 -12  -5   16.20    6.10
   3  12  -5   17.90    3.20
  -3 -12  -5   10.90   24.70
  -3  12   5   14.50    4.40
  -3  12  -5   16.70    4.00
  -3  12  -5   49.99   22.10
   3 -12  -5   27.10    6.50
  -3 -12   5   14.80    4.50
   3 -12  -5   10.80    4.00
   3 -12  -5   12.10    2.90
   3  12   5    8.40    2.70
  -3  12  -5   13.00    7.20
  -4 -12  -5   40.20   19.80
  -4  12   5   35.30    6.50
   4  12  -5   43.10    5.20
  -4  12   5   34.80   11.80
  -4  12  -5   46.50    6.70
   4  12   5   40.50    5.20
   4 -12  -5   37.80    6.70
   4 -12  -5   38.90   10.90
  -4  12  -5   43.50   13.00
  -4 -12   5   47.10    9.20
  -4  12  -5   44.30   25.30
   5 -12   5   48.50    7.30
  -5  12   5   47.50    8.00
   5  12  -5   62.89    6.10
  -5  12   5   72.69   15.60
   5 -12  -5   54.19    5.60
  -5  12  -5   52.69    7.30
   5  12   5   63.29    6.30
  -6  12   5    1.90    1.90
   6  12  -5    2.60    1.60
   6 -12   5    3.20    2.50
  -6 -12  -5    3.80   10.30
  -6 -12  -5    0.40    1.90
   6  12   5    1.90    1.40
  -6  12  -5    3.00    2.40
   0  13  -5   -5.40    9.90
   0  13   5    2.70    2.00
   0 -13  -5    0.70    2.60
   0  13  -5    0.60    1.80
   1  13  -5   22.70   13.60
  -1 -13  -5   12.70    4.00
   1 -13   5   14.80    5.20
   1  13  -5   18.30    3.50
  -1  13   5   16.20    3.70
   1 -13  -5    8.90    3.60
   1  13   5   21.90    3.80
  -1 -13   5   18.40    4.80
  -1  13  -5   11.10    3.00
   1 -13  -5   19.10    5.40
  -1  13  -5   12.70   17.70
  -1  13  -5   21.70    7.00
   2  13  -5   27.60    3.80
  -2  13   5   30.20   11.10
   2 -13   5   25.50    6.50
  -2  13   5   30.90    5.10
  -2 -13  -5   30.20    6.90
  -2 -13   5   22.70    5.80
   2 -13  -5   22.70    5.10
  -2  13  -5    3.80   16.70
  -2  13  -5   20.70    4.90
   2 -13  -5   33.90    7.80
   2  13   5   21.30    3.80
  -2  13  -5   33.20    9.50
   3 -13   5   99.39   13.80
  -3  13   5   81.09   10.50
  -3  13   5   96.39   18.60
  -3 -13  -5   80.89   13.10
  -3 -13  -5   57.49   28.50
   3  13  -5   93.69    8.50
  -3  13  -5   93.69   10.40
  -3 -13   5   80.99   11.30
   3  13   5  102.49    8.80
   3 -13  -5   98.49   13.20
  -4  13   5   -2.20    5.50
  -4  13   5    2.40    2.20
  -4 -13  -5   13.10   16.80
  -4 -13  -5    0.50    1.80
  -4 -13  -5    3.20    3.30
  -4 -13   5   13.80    5.50
  -4 -13   5   31.50   12.90
  -4  13  -5    4.50   10.20
  -4  13  -5  -44.90   27.80
  -4  13  -5   10.60    3.70
   4 -13  -5    2.20    4.00
   4  13   5    4.60    1.90
   5  13  -5   78.89    7.10
  -5  13   5   61.29    9.00
  -5  13   5   54.29   15.30
   5 -13   5   61.09    8.30
  -5  13  -5   78.69    8.60
   5  13   5   86.19    7.60
   5 -13  -5   78.69    6.90
   6 -13   5   30.00    4.10
  -6  13   5   22.80    4.10
   6  13  -5   26.10    2.90
   6  13   5   23.80    3.10
   0 -14   5   16.90    8.60
   0 -14  -5   21.30    8.00
   0  14  -5   15.10   15.70
   0  14  -5   10.60    2.90
  -1  14   5   17.10    4.40
   1  14  -5   12.50   17.50
   1 -14   5   17.40    5.50
   1  14  -5   22.70    3.60
  -1 -14  -5   22.30    6.20
   1 -14  -5   15.90    4.30
  -1  14  -5   15.80   18.80
   1  14   5   20.80    3.60
  -1 -14   5   13.50    4.20
   1 -14  -5   25.30    6.40
  -1  14  -5   23.80    4.30
  -1  14  -5   13.10    6.10
   2  14  -5   12.90   22.60
  -2 -14  -5    2.50    2.10
  -2 -14  -5    6.70    3.60
  -2  14   5    1.80    1.80
  -2  14   5   -3.70    3.30
   2 -14   5    2.50    4.50
   2 -14  -5    2.80    3.60
  -2  14  -5  -32.40   19.50
   2 -14  -5    2.90    3.40
  -2  14  -5   -2.10    6.60
   2 -14  -5    1.20    1.20
  -3 -14  -5   19.10    8.30
  -3 -14  -5   12.40    4.40
  -3  14   5   23.20   10.80
  -3  14   5   15.00    4.10
   3  14  -5   18.80    3.00
  -3  14  -5   11.90    3.20
  -3  14  -5  -17.40   25.90
   3 -14  -5   10.10    2.40
  -3  14  -5   12.10    8.20
  -3 -14   5    4.80    4.90
   3 -14  -5    4.30    5.60
   3  14   5   19.10    3.70
  -4 -14  -5   14.20   18.70
  -4  14   5    4.40    2.20
   4  14  -5    1.20    1.30
  -4 -14  -5    1.30    1.70
  -4 -14  -5    7.10    3.60
  -4  14   5    5.40    8.40
   4  14   5    3.90    1.40
  -4  14  -5    0.90    1.90
   5 -14   5    9.50    3.00
   5  14  -5   12.50    2.40
  -5  14   5    5.20    2.70
  -5  14   5   15.10   10.00
  -5  14  -5   12.60    3.20
   5  14   5   11.00    2.40
   5 -14  -5   11.70    2.50
   6  14  -5    2.60    1.00
  -6  14   5    5.50    1.90
   6 -14   5    5.40    1.60
  -6 -14  -5    2.90    1.60
   6  14   5    3.80    1.10
   0  15  -5  179.58   14.30
   0  15   5  171.38   14.00
   0 -15  -5  138.69   13.60
   0 -15   5  193.98   18.90
   0 -15  -5  180.98   17.90
   0 -15  -5  128.09   15.10
  -1  15   5   35.30    5.80
   1 -15   5   30.70    8.50
   1  15  -5   57.19   28.60
   1  15  -5   26.20    6.10
  -1 -15  -5   27.20   11.20
   1 -15  -5   26.00    5.70
  -1  15  -5   -4.10   21.60
  -1 -15   5   26.20    8.60
   1 -15  -5   43.70   11.20
  -1  15  -5   22.40    6.60
   1  15   5   33.20    4.50
   2  15  -5   19.00    3.50
  -2  15   5   24.50    4.70
  -2  15   5   11.80    6.40
   2 -15   5   18.20    6.20
  -2 -15  -5   23.30    7.90
   2 -15  -5   18.90    4.60
  -2 -15   5   19.40    5.90
   2 -15  -5   15.60    5.60
  -2 -15   5   19.70    6.00
  -2  15  -5   19.70    4.10
   2  15   5   18.90    3.40
  -2  15  -5   11.60   28.30
   2 -15  -5   19.20    3.30
  -3 -15  -5   30.40   11.50
  -3  15   5    9.60    9.70
   3  15  -5   19.80    3.20
  -3  15   5   11.90    4.30
  -3 -15   5   12.20    6.50
   3 -15  -5   18.90    7.30
  -3 -15   5   13.00    5.90
  -3  15  -5   14.30    3.50
  -4  15   5   -6.70    8.80
  -4 -15  -5   -0.50    1.10
  -4 -15  -5    1.60    2.60
  -4  15   5   -1.70    1.60
   4  15  -5    1.00    1.10
   4  15   5    0.40    1.00
  -4  15  -5    0.20    1.60
  -5  15   5   28.40    4.70
   5  15  -5   26.40    3.30
   5 -15   5   23.60    4.20
   5 -15  -5   29.70    3.70
   5  15   5   27.10    3.50
  -5  15  -5   21.30    4.60
   6  15  -5    2.30    0.90
  -6  15   5    2.50    1.30
  -6 -15  -5    2.50    1.20
  -6 -15   5    0.60    1.00
   6 -15  -5    2.80    3.90
   6  15   5    3.10    1.00
   0  16  -5   24.20    4.00
   0 -16   5   29.90    7.80
   0 -16  -5   32.10    8.90
   0 -16  -5   16.00    4.30
   0  16   5   26.00    4.10
  -1 -16  -5  107.89   14.00
  -1  16   5  119.29   11.50
  -1 -16  -5   84.99   11.60
   1 -16   5  127.99   14.80
   1  16  -5  127.29   10.60
  -1  16  -5  123.29   11.50
   1 -16  -5  120.29   14.80
  -1 -16   5  112.49   15.30
   1  16   5  119.99   10.30
   1 -16  -5   93.89   11.40
   2 -16   5   14.90    7.00
  -2  16   5   -1.70    4.80
  -2  16   5    9.00    3.20
  -2 -16  -5    2.30    3.00
   2  16  -5    5.80    1.80
   2  16   5    6.60    1.80
   2 -16  -5    4.80    2.90
   2 -16  -5    3.30    4.80
  -2  16  -5    5.60    2.40
  -2 -16   5   11.20    5.50
  -3  16   5  146.19   14.40
  -3  16   5  135.99   22.20
   3  16  -5  149.49   11.90
  -3 -16  -5  124.59   14.00
  -3  16  -5  135.79   13.40
   3  16   5  150.78   11.80
  -4  16   5   11.60    9.70
   4  16  -5   20.90    3.00
  -4 -16  -5   10.40    3.20
  -4  16   5   19.00    4.70
  -4 -16  -5   11.30    4.10
   4 -16  -5   18.60    2.90
   4  16   5   16.50    3.00
  -4  16  -5   16.70    3.90
  -5 -16  -5   10.80    3.00
   5  16  -5   18.30    2.40
  -5  16   5   14.90    4.20
   5 -16   5   12.60    3.20
   5  16   5   17.40    2.60
   5 -16  -5   15.40    2.50
  -5  16  -5   20.10    3.80
   0  17   5   79.19    8.30
   0  17  -5   82.39    8.50
   0 -17   5   87.59   13.10
   0 -17  -5   57.09    9.20
   0 -17  -5  100.49   13.50
  -1 -17  -5   13.00    3.20
  -1 -17  -5   13.70    5.80
   1 -17   5   12.90    5.40
  -1 -17  -5   13.70    4.70
  -1  17   5   21.30    4.50
   1  17   5   10.60    2.60
  -1 -17   5   16.90    6.70
   1 -17  -5   17.40    4.50
   1 -17  -5   10.30    5.70
  -1  17  -5   14.90    3.20
  -2  17   5   47.40    6.60
  -2 -17  -5   28.80    5.00
   2  17  -5   44.60    5.00
  -2 -17  -5   24.50    8.50
   2 -17   5   23.00    9.70
  -2 -17  -5   26.20    6.10
   2 -17  -5   31.20    8.30
   2 -17  -5   30.00    6.10
   2  17   5   42.80    4.80
   2 -17  -5   41.80    4.80
  -2 -17   5   40.20   10.80
  -2  17  -5   41.10    6.00
  -3 -17  -5    3.50    2.30
   3  17  -5    5.60    1.70
  -3  17   5    7.90    3.00
  -3 -17  -5    2.00    1.70
  -3  17   5   14.00    9.80
  -3  17  -5    4.40    2.20
   3 -17  -5    2.60    1.60
   3  17   5    6.10    1.70
  -4 -17  -5    7.30    3.00
   4  17  -5    7.70    2.00
  -4  17   5    8.10    3.00
  -4 -17  -5    4.90    2.20
   4  17   5   10.30    2.30
  -4  17  -5    6.50    2.10
   4 -17  -5   12.20    2.60
   5 -17   5   22.40    5.10
  -5  17   5   38.40    4.70
  -5 -17  -5   30.30    4.10
   5  17  -5   38.50    4.00
   5 -17  -5   37.10    3.40
   5  17   5   39.80    3.70
  -5  17  -5   26.90    3.70
   0 -18  -5   25.90    7.10
   0  18   5   51.79    5.80
   0  18  -5   47.90    5.90
   0 -18   5   30.90    8.20
   0 -18  -5   35.30    6.70
   1  18  -5   16.20    3.50
  -1  18   5   13.60    3.70
  -1 -18  -5   13.70    4.70
  -1  18  -5   10.80    2.90
   1 -18  -5    8.20    2.30
   1 -18  -5   10.40    3.40
   1  18   5   16.00    3.50
   1 -18  -5    2.70    8.10
   2  18  -5   28.30    4.00
  -2  18   5   30.00    5.20
  -2 -18  -5   22.50    4.50
  -2  18   5   17.70    8.30
  -2  18  -5   29.30    4.60
   2 -18  -5   32.10    4.00
   2  18   5   29.20    3.80
  -3  18   5    3.90    1.90
  -3 -18  -5    2.30    1.40
  -3 -18  -5    4.20    2.20
  -3  18   5    8.40   11.90
   3  18  -5    3.50    1.50
   3 -18  -5    4.70    1.90
   3  18   5    1.20    1.20
  -3 -18   5    3.40    1.60
  -3  18  -5    5.10    1.80
  -4 -18  -5    0.40    1.60
   4 -18   5    3.80    2.10
  -4  18   5    1.40    1.70
   4  18  -5   -1.00    1.60
  -4 -18  -5   -0.80    1.70
  -4 -18  -5    0.60    1.60
  -4 -18   5    0.50    1.10
   4  18   5    2.80    1.80
  -4  18  -5    2.50    1.50
   4 -18  -5    5.30    2.40
  -5 -18  -5    3.40    1.30
  -5  18   5    4.80    1.60
   5  18  -5    6.70    1.20
  -5 -18   5    3.50    1.80
   5 -18  -5    2.50    1.10
   5  18   5    4.10    1.10
   5 -18  -5   10.40    8.10
   0 -19  -5    3.30    2.00
   0  19  -5    2.40    1.50
   0  19   5    1.80    1.40
  -1  19   5   36.10    4.80
  -1  19   5   15.00    7.30
  -1 -19  -5   22.30    4.50
  -1 -19  -5   23.20    5.20
   1 -19  -5   23.10    3.60
   1 -19  -5   15.70    4.10
   1  19   5   26.60    3.80
  -1  19  -5   29.60    4.50
  -2  19   5   -9.90    8.10
   2 -19   5    9.10    2.50
  -2  19   5   11.40    2.80
  -2 -19  -5    9.30    2.80
   2  19  -5    7.70    1.90
  -2 -19  -5    4.80    2.80
   2  19   5    4.50    1.50
  -2  19  -5    2.20    1.50
   2 -19  -5    5.30    1.70
  -2 -19   5    2.40    2.20
   2 -19  -5    3.90    2.70
  -3  19   5   19.20    4.20
   3  19  -5   18.50    2.80
  -3 -19  -5   18.10    4.10
  -3 -19  -5   19.30    3.50
   3  19   5   15.40    2.70
   3 -19  -5   16.60    2.90
  -3  19  -5   13.50    3.10
   4 -19   5   16.80    3.60
  -4 -19  -5   20.30    3.50
   4  19  -5   22.70    2.80
  -4 -19  -5   24.30    4.20
  -4 -19  -5   21.00    3.40
  -4  19   5   20.90    3.50
  -4  19  -5   15.30    3.00
   4  19   5   23.20    2.80
   4 -19  -5   25.20    2.80
   0  20   5   65.69    7.00
   0  20  -5   62.09    6.70
   0 -20  -5   58.89    8.00
   0 -20  -5   68.09    6.60
   1  20  -5    5.50    1.80
  -1 -20  -5    8.90    3.10
   1 -20   5    3.00    2.50
  -1  20   5    1.80    9.70
  -1  20   5    8.80    2.50
   1  20   5   10.70    2.30
  -1  20  -5   11.60    2.90
   1 -20  -5    4.20    2.40
   1 -20  -5    9.00    2.30
   2  20  -5   15.60    2.80
  -2  20   5   14.40    3.50
  -2 -20  -5   21.50    3.90
   2 -20   5   16.00    2.80
  -2 -20  -5   11.00    3.40
  -2  20  -5   21.90    3.50
   2 -20  -5   19.40    3.00
   2 -20  -5    9.80    4.10
   2  20   5   21.40    3.10
  -3 -20  -5   -0.60    1.00
  -3 -20  -5   -0.80    1.30
   3  20  -5    0.30    0.80
  -3 -20  -5   -1.80    1.10
  -3  20   5    0.00    1.30
   3 -20  -5    0.10    0.90
   3  20   5   -0.10    0.80
  -3  20  -5    1.40    1.20
  -3 -20   5   -2.70    1.50
  -4 -20  -5    2.60    1.20
  -4  20   5   -0.10    1.00
   4  20  -5    0.00    0.70
  -4 -20  -5   -0.90    1.50
   4  20   5    0.50    0.60
  -4 -20   5    0.10    0.80
  -4 -20   5   -1.30    1.10
   4 -20  -5    0.50    0.50
   0  21  -5    1.10    1.30
   0 -21  -5   -1.50    1.10
   0  21   5    0.10    1.00
   0 -21  -5    0.70    1.00
  -1  21   5   39.20    4.90
  -1 -21  -5   29.70    5.30
  -1 -21  -5   40.20    4.20
   1  21  -5   36.00    4.30
   1  21   5   36.80    4.40
   1 -21  -5   26.50    4.60
   1 -21  -5   41.30    4.30
  -1  21  -5   29.60    4.30
  -2  21   5    3.50    1.40
  -2 -21  -5    1.40    1.00
   2  21  -5    0.40    0.90
  -2 -21  -5    1.50    1.40
   2 -21  -5    2.00    1.20
   2  21   5   -0.40    0.90
  -2  21  -5    0.70    0.90
  -3  21   5    9.20    2.30
  -3 -21  -5   11.90    2.10
  -3 -21  -5   11.40    2.30
   3  21  -5    8.60    2.50
   3 -21  -5    8.80    1.60
  -3  21  -5    8.10    2.40
   3  21   5    9.40    1.80
   0 -22  -5    1.40    1.30
   0 -22  -5    1.20    0.90
   0  22  -5    0.70    1.20
   0 -22  -5    0.70    1.30
   0  22   5    0.30    1.00
   0 -22   5    1.00    1.30
   1  22  -5   43.70    4.70
  -1  22   5   43.60    5.10
   1 -22   5   56.49    6.10
  -1 -22  -5   55.99    4.90
  -1 -22  -5   42.70    5.70
   1 -22  -5   41.00    4.90
   1  22   5   46.70    4.80
  -1  22  -5   42.60    4.90
   1 -22  -5   56.19    4.80
   1 -22  -5   54.19    4.70
  -2 -22  -5    4.70    1.30
  -2 -22  -5    0.30    1.20
  -2  22   5    3.50    1.40
   2  22  -5    2.50    1.60
   2 -22  -5    5.10    1.20
  -2  22  -5    3.00    1.20
   2  22   5    5.00    1.40
   3  22  -5    0.40    0.80
  -3 -22  -5    1.60    1.00
  -3  22   5    0.10    1.00
  -3 -22  -5    0.30    1.20
   3 -22  -5    0.30    0.70
  -3 -22   5    0.00    1.00
   3  22   5    0.80    0.70
   0 -23   5    2.70    1.00
   0 -23   5    1.30    1.10
   0  23  -5    3.50    1.10
   0 -23  -5    3.00    1.20
   0 -23  -5    2.00    1.30
   0  23   5    0.70    1.30
  -1 -23  -5   21.60    2.70
   1 -23   5   18.00    3.00
  -1  23   5   14.60    2.30
  -1 -23  -5   13.50    2.50
   1  23  -5   14.60    2.90
   1  23   5   16.00    2.40
   1 -23  -5   15.20    2.20
   1 -23  -5   20.60    2.40
  -1  23  -5   11.50    2.40
  -2 -23  -5   24.40    2.30
  -2  23   5   20.30    2.70
  -2 -23  -5   15.10    2.70
   2  23   5   21.00    2.60
   0   0  -6  435.76   30.40
   0   0  -6  477.55   30.30
   1   0  -6  118.29    9.10
   1   0  -6  120.19   11.20
  -1   0  -6  113.69    8.30
  -1   0  -6  122.19   10.20
  -1   0   6  106.49   10.20
  -1   0   6  113.99   10.30
  -2   0   6   56.59    9.50
   2   0  -6   46.70    4.80
  -2   0  -6   40.20    5.70
  -2   0  -6   43.50    7.20
  -2   0   6   42.30    6.60
  -2   0   6   42.80    5.90
  -3   0   6  155.08   15.60
  -3   0   6  132.39   13.90
  -3   0  -6  129.49   14.20
  -3   0   6  132.59   19.40
  -3   0  -6  151.58   17.00
  -4   0   6   21.80    6.70
  -4   0   6   24.50    6.30
  -4   0  -6   27.70    7.50
   4   0  -6   16.30    4.10
  -4   0   6   37.60   15.50
  -4   0  -6   32.20    9.90
  -4   0   6   19.40    4.90
   4   0   6   19.50    4.70
  -5   0  -6   42.70   14.80
  -5   0  -6   35.30    5.90
   5   0   6   25.80    5.20
   5   0  -6   35.30    5.00
  -5   0  -6   32.80    9.90
  -5   0   6   42.40   11.00
  -6   0   6   42.50   12.10
   6   0  -6   43.90    5.90
  -6   0  -6   51.29   18.80
  -6   0   6   43.70    6.40
   6   0   6   48.90    6.50
   6   0  -6  103.49   31.10
  -7   0   6    4.50    1.80
  -7   0   6   -5.20   10.90
  -7   0  -6   -9.20    8.40
   0   1  -6 1218.38   77.59
   0  -1   6 1182.98   76.49
   0   1  -6 1146.09   75.99
   0  -1  -6 1147.39   76.09
  -1  -1  -6  146.69   11.10
   1   1  -6  148.69   14.50
  -1  -1  -6  139.79    9.50
   1   1  -6  146.99   10.30
  -1   1   6  135.69   11.80
   1  -1  -6  125.69   11.90
  -1  -1   6  125.49   11.20
  -1   1  -6  117.69   10.20
   1  -1  -6  122.09   10.10
   1   1   6  132.09    9.30
  -1  -1   6  116.99   10.90
  -1   1  -6  123.29   11.60
  -2  -1  -6   25.40    5.00
  -2  -1  -6   23.70    4.00
  -2   1   6   15.80    4.40
  -2   1   6   25.10    8.00
  -2   1   6   15.60    3.80
  -2  -1   6   13.10    3.70
  -2   1  -6   17.60    5.40
  -2  -1   6   23.40    7.30
   2  -1  -6   19.30    2.90
  -2   1  -6   21.40    3.80
  -2  -1   6   21.60    4.10
  -3   1   6   80.79   10.00
  -3  -1  -6   78.19   10.50
  -3  -1  -6  104.89   13.50
  -3  -1  -6   92.19    6.50
  -3   1   6   80.99   11.10
  -3   1   6  101.29   16.20
  -3  -1   6   73.99    9.70
  -3   1  -6   78.79   12.10
  -3  -1   6   79.59   10.80
   3  -1  -6   80.89    8.00
  -3   1  -6   74.89   10.30
  -3  -1   6  112.39   15.80
   4   1  -6   40.50    5.90
   4  -1   6   36.00    6.60
  -4  -1  -6   38.00   11.50
  -4   1   6   39.50    7.70
  -4  -1  -6   42.90    8.30
  -4   1   6   42.10    7.80
  -4   1   6   39.40    6.00
   4  -1  -6   33.90    6.00
  -4  -1   6   49.30    7.80
  -4   1  -6   55.79   11.30
  -4   1  -6   53.99   11.10
   4   1   6   30.80    6.40
  -4  -1   6   58.49   14.20
  -4  -1   6   39.50    9.00
  -5  -1  -6   47.80    6.90
   5   1  -6   49.60    6.00
  -5  -1  -6   50.59    9.80
  -5   1   6   54.49   13.50
   5  -1   6   46.40    7.00
  -5  -1  -6   56.19   15.90
  -5   1   6   30.70    7.60
  -5  -1   6   45.30    9.50
  -5  -1   6   46.30   11.60
  -5   1  -6   47.20    6.40
  -5   1  -6   48.60   12.30
   5  -1  -6   37.10    5.80
  -5   1  -6   51.59   16.80
   5   1   6   37.10    6.00
   6  -1   6   40.00    6.30
  -6  -1  -6   24.40   16.10
  -6   1   6   49.99    6.40
   6   1  -6   41.30    5.80
  -6   1   6   51.69   11.90
   6   1   6   42.30    6.30
  -6   1  -6   31.10   18.30
  -6  -1   6   56.19    6.80
  -6  -1   6   38.20    9.80
   6  -1  -6   52.59    6.30
   7   1  -6    4.00    1.80
   7  -1   6    2.10    1.80
  -7   1   6    1.30    1.20
  -7  -1  -6   -1.70   10.00
   7   1   6    5.70    2.10
   7  -1  -6    3.60    2.10
  -7   1  -6   -2.30    8.20
   0  -2  -6 1188.18   72.99
   0  -2   6 1159.88   73.19
   0   2  -6 1007.00   75.39
  -1  -2  -6   25.30    2.80
   1   2  -6   17.90    6.40
  -1  -2  -6   31.60    4.20
  -1  -2   6   33.60    4.10
   1  -2  -6   24.90    4.70
  -1   2  -6   38.60    5.40
  -1  -2   6   32.00    4.30
  -1  -2   6   26.90    7.00
   1  -2  -6   26.00    3.40
  -2  -2  -6   88.29    9.20
  -2  -2  -6   89.99    6.50
  -2   2   6   82.69   10.00
  -2  -2  -6   77.09    6.00
  -2   2   6   77.39   12.00
  -2  -2  -6   83.39   10.20
   2  -2  -6   93.89    9.70
  -2   2  -6   83.59    8.90
  -2  -2   6   87.19    9.20
  -2  -2   6   85.29    9.10
  -2   2  -6   92.09   11.10
  -2  -2   6   85.09   12.80
  -3  -2  -6  253.27   24.30
  -3   2   6  208.78   26.60
  -3  -2  -6  236.88   17.20
  -3   2   6  243.28   23.00
  -3  -2  -6  215.18   21.30
  -3   2   6  220.88   21.10
   3  -2  -6  249.48   18.70
  -3   2  -6  272.87   25.40
  -3   2  -6  274.27   22.70
  -3  -2   6  286.87   29.50
  -3  -2   6  265.57   22.70
  -3  -2   6  247.08   21.30
   4   2  -6   30.60    5.80
  -4   2   6   48.50   17.30
  -4   2   6   28.30    5.50
  -4   2   6   54.39    9.50
  -4  -2  -6   47.50    8.40
  -4   2   6   28.70    6.70
  -4  -2  -6   48.40   13.20
  -4  -2   6   46.80    8.60
  -4  -2   6   38.30    6.10
  -4  -2   6   42.60   16.10
  -4   2  -6   46.60    8.50
  -4   2  -6   63.39   12.50
   4   2   6   37.40    6.10
   4  -2  -6   38.10    6.10
  -4  -2   6   48.20    7.90
   5   2  -6   41.80    6.30
  -5  -2  -6   41.90   13.00
  -5   2   6   29.00   11.40
  -5   2   6   48.50    9.50
  -5  -2   6   35.00   10.20
   5  -2  -6   51.59    6.30
  -5   2  -6   59.39   17.00
   5   2   6   47.30    8.20
  -5  -2   6   37.50    9.10
  -5  -2   6   45.30   10.20
  -5   2  -6   53.29    6.80
  -6   2   6    6.80    5.70
   6  -2   6    4.60    2.20
  -6  -2  -6   -4.60   15.00
   6   2  -6    7.00    2.20
  -6   2   6    1.80    1.70
  -6   2  -6   -4.50    3.70
   6  -2  -6    6.90   10.00
  -6   2  -6   -1.90    5.40
   6  -2  -6    5.90    2.50
   6   2   6    1.50    1.70
  -6  -2   6    4.90    2.50
  -6  -2   6    4.50    6.00
   7  -2   6   12.10    3.10
   7   2  -6   13.30    2.50
  -7   2   6   17.30    3.30
   7   2   6   18.50    3.40
   7  -2  -6   14.60    3.30
   0  -3   6   17.50    2.40
   0   3  -6   13.30    4.60
   0  -3  -6   16.10    2.40
   1  -3   6  443.16   27.60
  -1  -3  -6  422.16   28.40
  -1  -3  -6  396.86   30.00
   1  -3  -6  426.26   31.80
  -1   3  -6  458.75   33.00
  -1  -3   6  408.76   29.30
  -1  -3   6  420.56   30.10
   1  -3  -6  415.06   29.00
  -1   3  -6  398.36   28.20
  -2   3   6  188.18   18.20
  -2  -3  -6  209.78   18.60
  -2  -3  -6  195.58   14.20
  -2  -3  -6  176.08   13.70
  -2   3   6  169.78   21.30
   2  -3  -6  211.58   15.40
  -2   3  -6  214.38   17.10
  -2  -3   6  213.38   17.30
  -2  -3   6  210.08   17.40
  -2   3  -6  195.38   19.40
  -2  -3   6  218.08   22.10
  -3   3   6  245.18   22.60
  -3  -3  -6  294.57   26.20
  -3   3   6  249.18   24.40
  -3  -3  -6  290.07   23.80
  -3   3   6  277.07   29.10
  -3  -3  -6  288.57   19.00
  -3   3  -6  239.98   25.70
  -3  -3   6  248.88   23.10
  -3   3  -6  245.08   23.10
  -3  -3   6  267.97   29.30
  -3  -3   6  247.88   22.10
   3  -3  -6  263.47   19.90
   4   3  -6   83.49    9.30
  -4  -3  -6  115.69   18.30
  -4   3   6  108.99   14.70
  -4   3   6  108.49   13.00
  -4  -3   6  118.49   13.90
  -4   3  -6  109.09   17.90
  -4  -3   6  107.89   12.80
   4   3   6   79.99   10.10
  -4   3  -6  111.79   14.20
  -4  -3   6  118.89   13.90
   4  -3  -6   83.99    9.80
  -4  -3   6  143.59   23.80
  -5   3   6   77.29   13.60
   5  -3   6   64.89    8.50
  -5   3   6   61.19    8.10
  -5  -3  -6   90.89   30.10
   5   3  -6   59.89   10.00
  -5   3   6   59.49   11.40
  -5  -3   6   65.19    7.80
  -5  -3   6   49.90   16.40
  -5   3  -6   55.29   16.40
  -5   3  -6   64.09    7.80
  -5   3  -6   86.19   13.00
   5   3   6   52.29   10.20
   5  -3  -6   62.89    9.40
  -6   3   6   -4.90    4.30
  -6  -3  -6    8.20   15.00
   6  -3   6    8.50    2.90
  -6   3   6    4.10    2.50
   6   3  -6    7.60    2.30
  -6   3  -6   11.30    6.10
  -6  -3   6    5.40    2.10
   6  -3  -6   21.20   12.70
  -6  -3   6    2.70    5.20
  -6   3  -6   10.00   15.20
   6   3   6    3.50    2.30
   6  -3  -6    0.60    2.70
  -7  -3  -6    0.20    7.10
   7  -3   6    3.00    1.70
   7   3  -6    0.80    1.20
  -7   3   6    2.40    1.60
  -7   3  -6    8.50    9.90
   7   3   6    1.40    1.60
   0  -4   6    5.00    1.60
   0  -4  -6    5.60    1.50
   0   4  -6    3.80    2.90
  -1  -4  -6   15.80    2.30
   1  -4   6   12.50    1.70
  -1  -4  -6    8.10    2.60
  -1  -4   6    6.10    4.40
  -1  -4   6    9.50    2.50
  -1   4  -6   15.80    5.10
   1  -4  -6    7.20    3.50
  -1  -4   6   15.80    4.10
  -1   4  -6   13.10    2.70
   1  -4  -6   12.10    2.30
   2  -4   6  280.37   18.90
  -2   4   6  271.07   26.60
  -2   4   6  277.07   23.90
  -2  -4  -6  277.77   19.00
  -2  -4  -6  257.17   18.60
  -2  -4  -6  235.88   24.90
   2  -4  -6  271.87   20.00
  -2   4  -6  277.07   21.80
  -2  -4   6  235.28   21.50
  -2   4  -6  278.07   25.30
  -2  -4   6  274.37   21.70
  -2  -4   6  260.17   26.80
  -3   4   6   72.49   10.90
  -3  -4  -6   72.29    6.40
  -3   4   6   59.79   16.30
  -3  -4  -6   54.99   10.70
  -3  -4   6   61.69    8.80
  -3   4  -6   58.59    9.10
  -3  -4   6   59.29   14.70
  -3   4  -6   54.89   10.90
   3  -4  -6   57.89    6.40
  -3  -4   6   49.50    7.70
  -4   4   6   92.39   14.10
   4   4  -6   81.09    9.10
  -4  -4  -6   99.99   16.30
  -4   4   6   77.39   11.80
  -4   4   6   65.79    8.90
   4  -4  -6   94.99    9.40
   4  -4  -6   80.59    9.00
  -4  -4   6   93.59   11.60
  -4   4  -6   73.49    8.90
  -4   4  -6   87.49   16.40
  -4  -4   6   82.99   11.90
  -4   4  -6  104.09   13.90
  -4  -4   6   96.59    9.50
  -4  -4   6  125.39   23.10
  -5   4   6    3.50    8.50
  -5   4   6   18.40    8.10
   5   4  -6   17.80    3.80
  -5   4   6   15.70    4.20
  -5  -4  -6   26.00   14.80
   5   4   6    9.80    2.90
  -5  -4   6    7.40    6.20
  -5  -4   6   10.40    5.50
  -5   4  -6   22.80    9.40
  -5  -4   6   10.10    3.30
   5  -4  -6   14.10    5.30
  -6  -4  -6    1.40    3.20
  -6  -4  -6    4.80   16.20
  -6   4   6   18.60    8.60
  -6  -4  -6    2.40   11.90
  -6   4   6   13.00    4.50
   6  -4   6    6.10    2.70
  -6   4  -6  -23.30   29.50
   6  -4  -6   14.80    3.90
  -6   4  -6   31.30   11.80
   6   4   6   14.50    4.10
  -7   4   6    9.80    2.50
   7   4  -6    5.10    1.70
   7  -4   6    6.70    2.50
  -7  -4  -6   -0.10    9.10
   7   4   6    6.60    2.10
   7  -4  -6   11.30    9.20
  -7   4  -6  -10.80    9.20
   0  -5   6    1.20    0.90
   0   5  -6    4.00    3.70
   0  -5  -6    0.20    0.70
  -1  -5  -6  313.87   21.70
   1  -5   6  315.47   21.00
   1  -5  -6  289.17   21.90
  -1   5  -6  311.07   27.70
  -1  -5   6  302.47   22.80
  -1   5  -6  278.57   22.00
  -2  -5  -6  228.68   15.90
  -2   5   6  212.18   20.50
  -2  -5  -6  210.28   15.60
  -2  -5  -6  190.78   19.70
  -2   5   6  201.98   24.00
   2  -5   6  215.78   15.90
  -2  -5   6  218.28   17.90
  -2   5  -6  218.68   22.20
   2  -5  -6  204.18   16.50
  -2   5  -6  215.98   18.20
  -2  -5   6  186.48   22.90
  -3   5   6   36.70   13.50
  -3  -5  -6   24.60    4.00
  -3   5   6   30.80   13.50
  -3  -5  -6   21.90    2.90
  -3  -5  -6   27.10    8.20
  -3   5  -6   19.90    7.90
   3  -5  -6   25.50    4.00
  -3  -5   6   12.90    4.60
  -3   5  -6   20.50    5.30
  -3  -5   6   13.40   10.30
  -4   5   6   33.50    8.90
  -4   5   6   36.90    6.20
  -4  -5  -6   35.40   13.50
   4   5  -6   44.10    5.90
  -4   5   6   43.40    8.70
   4   5   6   40.10    6.70
   4  -5  -6   38.50    5.00
   4  -5  -6   42.80    7.30
  -4  -5   6   34.10   17.90
  -4  -5   6   44.20    7.80
   4  -5  -6   41.20    6.40
  -4  -5   6   46.00    6.40
  -4   5  -6   54.39   10.30
  -4  -5   6   63.49    9.60
  -4   5  -6   41.00   12.60
  -5   5   6   98.99   15.00
  -5   5   6  106.69   11.60
   5  -5   6  109.09   11.60
   5   5  -6  114.29   10.40
  -5   5   6  125.89   18.40
  -5  -5   6  107.19   14.10
   5  -5  -6  118.39   11.00
  -5  -5   6  140.69   11.90
  -5  -5   6  106.69   15.60
  -5   5  -6  109.89   11.00
  -5   5  -6  106.39   16.70
  -5   5  -6  112.89   22.70
   5   5   6  104.69   10.90
   6   5  -6   45.50    5.30
   6  -5   6   38.50    6.80
  -6   5   6   29.30    9.70
  -6  -5  -6   53.69   33.20
  -6   5   6   48.70    7.70
  -6   5  -6   34.20   10.10
  -6   5  -6   37.20    6.20
   6  -5  -6   39.80    5.60
  -6   5  -6   18.20   24.00
   6   5   6   43.60    6.30
  -7   5   6   32.70    6.00
   7   5  -6   30.90    3.40
   7   5  -6   -3.10   15.70
   7  -5   6   22.00    4.30
   7   5   6   22.60    3.90
   7  -5  -6   46.90   13.80
   0  -6  -6  244.68   18.90
   0  -6   6  256.67   18.70
   1  -6   6 1431.66   89.59
  -1  -6  -6 1421.16   93.09
  -1   6  -6 1343.77   98.69
   1  -6  -6 1332.87   90.59
  -1  -6   6 1357.06   91.19
  -1   6  -6 1340.37   90.99
  -2  -6  -6  254.77   19.30
   2  -6   6  254.97   19.60
  -2   6   6  280.17   28.70
  -2   6   6  265.37   24.70
  -2  -6  -6  260.97   19.40
  -2   6  -6  266.47   22.00
   2  -6  -6  258.07   20.10
  -3   6   6   19.70    6.00
  -3  -6  -6   27.60    9.00
  -3  -6  -6   32.20    4.00
  -3  -6  -6   30.40    4.30
   3  -6   6   25.90    3.30
   3  -6  -6   30.00    4.80
  -3   6  -6   29.30    4.50
  -3  -6   6   31.70    7.40
  -3  -6   6   17.80    4.50
  -3  -6   6   23.70   11.10
  -3   6  -6   44.70    7.80
  -3   6  -6   37.30   10.70
  -4  -6  -6   13.20    3.80
  -4   6   6   10.00    6.50
  -4   6   6   11.80    5.10
   4   6  -6   13.80    3.10
  -4   6   6    9.70    3.40
  -4  -6  -6   12.20    7.60
  -4  -6   6   12.80    3.00
   4   6   6   10.30    3.40
  -4   6  -6   20.10    7.50
   4  -6  -6   18.40    4.00
  -4  -6   6   24.50   15.30
   4  -6  -6   20.60    5.90
  -4   6  -6   23.10   11.30
  -4  -6   6    8.40    5.10
  -4  -6   6   11.30    3.30
  -4   6  -6    7.70    3.00
  -5  -6  -6   -0.40    9.10
  -5  -6  -6    5.80   12.20
   5  -6   6   10.90    4.10
  -5   6   6    9.80    5.60
  -5   6   6    3.80    5.60
  -5   6   6   10.10    3.20
   5   6  -6   11.40    2.60
   5   6   6   12.00    3.00
  -5   6  -6   28.40   12.70
  -5   6  -6   18.20    4.00
  -5  -6   6    9.50    4.90
  -5   6  -6   21.70    7.90
   5  -6  -6   13.20    3.30
   5  -6  -6   11.60    3.50
  -6   6   6   19.70    5.00
  -6  -6  -6   14.50   16.90
  -6  -6  -6    4.90    9.60
   6  -6   6   16.80    4.20
   6   6  -6   12.60    3.10
  -6   6   6   21.40    8.20
  -6  -6  -6    8.70    3.10
   6   6   6   19.50    3.50
  -6   6  -6   22.50    4.00
  -6   6  -6    3.40    7.40
   6  -6  -6   15.10    3.60
   7   6  -6    6.40   13.70
   7   6  -6   -0.20    1.10
  -7   6   6    2.30    1.50
  -7  -6  -6    4.20    8.70
   7  -6   6    1.00    1.60
  -7   6  -6   10.80   10.30
   7  -6  -6    1.80    6.70
   7   6   6    0.60    1.40
   0   7  -6   64.79   12.40
   0  -7  -6   87.89    8.30
   0  -7   6   85.29    7.90
   1  -7   6  211.08   16.00
  -1  -7  -6  208.58   16.70
   1  -7  -6  206.98   17.00
  -1   7  -6  216.18   17.60
  -1  -7   6  213.58   17.30
  -1   7  -6  210.18   24.00
  -2  -7  -6  390.66   26.90
   2  -7   6  373.86   27.20
  -2   7   6  359.26   32.90
  -2  -7  -6  379.76   27.00
  -2  -7   6  359.66   28.60
   2  -7  -6  352.56   27.40
  -2   7  -6  372.06   29.50
  -2   7  -6  359.36   35.30
  -3  -7  -6   22.50    4.40
   3  -7   6   15.30    3.10
  -3  -7  -6   22.40    4.10
  -3  -7  -6    9.90    5.60
  -3   7   6   17.30    6.20
  -3  -7   6   13.20    4.20
  -3   7  -6   22.40    9.00
  -3   7  -6   27.60    7.20
  -3  -7   6    1.10   10.80
   3  -7  -6   26.60    4.70
   4   7  -6   93.09    8.70
  -4   7   6   70.69    9.50
  -4   7   6  103.19   13.50
  -4   7   6  108.79   16.50
  -4  -7  -6   63.99   13.30
  -4  -7  -6   95.09   17.10
   4  -7  -6   80.09    9.30
   4   7   6   91.29    9.20
  -4   7  -6   91.99   20.10
  -4  -7   6   61.19   22.60
   4  -7  -6   97.59   10.40
  -4  -7   6   70.59   13.10
   4  -7  -6   79.89    7.60
  -4   7  -6   95.19    9.80
  -4   7  -6  106.89   14.80
   5  -7   6    1.20    2.00
  -5  -7  -6   18.70   17.50
  -5   7   6    5.00    2.80
  -5   7   6   -4.30    4.90
   5   7  -6    3.70    2.00
  -5   7   6   -0.50    6.00
  -5  -7  -6    7.10   10.70
  -5   7  -6    1.00    5.50
   5  -7  -6    6.50    1.80
  -5  -7   6   -1.50    4.30
   5  -7  -6   10.50    3.20
  -5   7  -6   -1.40   21.90
  -5   7  -6    5.60    2.40
   5   7   6    1.00    1.70
  -6   7   6   39.30   11.60
  -6   7   6   33.40    5.60
  -6  -7  -6   11.20   11.90
   6  -7   6   38.00    6.00
   6   7  -6   36.30    4.60
   6  -7  -6   32.70    5.70
  -6   7  -6   51.09   12.10
   6   7   6   40.10    5.10
  -6   7  -6   39.20    6.00
   7   7  -6    5.80    1.90
  -7   7   6    8.40    2.40
   7  -7   6    6.50    2.10
   7   7   6    8.60    2.20
  -7   7  -6   10.80   12.00
   7  -7  -6   25.50    9.80
  -7  -7   6   -0.40    8.50
   0   8  -6    0.20    3.90
   0  -8  -6    0.20    1.10
  -1  -8  -6   35.20    5.00
  -1   8  -6   44.60    6.60
   1  -8  -6   37.90    5.60
  -1   8  -6   44.30   12.30
  -1  -8   6   31.10    5.30
   2  -8   6   40.40    5.50
  -2  -8  -6   37.70    5.20
  -2  -8  -6   33.00    4.90
  -2   8  -6   34.10    7.50
   2  -8  -6   31.20    5.20
  -2   8  -6   28.90   10.60
  -2  -8   6   31.50    5.60
  -3  -8  -6    0.90    4.00
  -3  -8  -6    1.90    2.10
  -3   8   6   -0.70    3.10
  -3   8   6    2.40    2.30
   3  -8   6    4.70    2.50
  -3  -8  -6    9.70   19.40
   3   8  -6    5.60    1.80
  -3  -8  -6    3.70    2.50
  -3  -8   6    3.10    2.60
  -3   8  -6   -1.50    2.00
   3  -8  -6    4.50    2.60
  -3   8  -6   -0.30    4.10
  -3   8  -6   -9.20    6.50
  -4   8   6   59.89   14.80
  -4  -8  -6   31.10   11.80
  -4  -8  -6   21.10   18.70
  -4   8   6   31.10    6.00
  -4  -8  -6   41.30    7.80
   4  -8  -6   39.10    4.60
  -4   8  -6   48.00   10.50
  -4   8  -6   46.10   16.00
  -4  -8   6   36.20   20.30
  -4  -8   6   28.40    6.80
   4  -8  -6   54.89    6.90
   4   8   6   39.30    5.70
  -4   8  -6   46.40    6.40
   4  -8  -6   47.00    8.00
  -5  -8  -6   -4.10    8.40
  -5   8   6   10.70    9.50
  -5   8   6    7.60    3.10
  -5   8   6    2.40    6.30
   5   8  -6    6.80    2.00
  -5  -8  -6    8.50   12.40
  -5  -8  -6    2.70    1.90
   5  -8   6    4.60    2.30
  -5   8  -6    9.60    7.80
   5  -8  -6    9.10    2.90
  -5   8  -6   19.40   18.20
   5  -8  -6   10.00    2.40
  -5  -8   6   14.90    5.50
  -5   8  -6    4.80    2.70
   5   8   6    5.30    2.20
  -6   8   6   19.50    9.60
  -6   8   6   48.30    6.40
   6  -8   6   37.80    6.10
   6   8  -6   44.70    4.80
   6   8   6   32.10    4.80
  -6   8  -6   37.30    5.90
  -6   8  -6   67.59   22.90
   7  -8   6    1.80    1.30
  -7  -8  -6   -1.40    6.00
  -7   8   6    3.10    1.50
   7   8  -6    0.40    1.50
   7  -8  -6    2.20    4.20
  -7  -8   6   -6.90    7.40
   7   8   6    2.70    1.20
   0  -9   6   19.70    3.70
   0   9  -6   11.50    6.80
  -1  -9  -6   22.70    5.30
   1   9  -6    9.40    5.60
  -1   9  -6   13.70    9.70
  -1   9  -6   23.90    5.70
  -1  -9   6   22.20    4.50
   1  -9  -6   23.20    5.20
   2  -9   6  150.58   13.10
  -2  -9  -6  141.39   13.00
   2  -9  -6  137.49   13.10
  -2  -9   6  121.49   13.20
  -2   9  -6  127.69   20.10
  -2   9  -6  121.59   15.00
  -3  -9  -6   -0.20    3.50
  -3  -9  -6    4.00    3.30
  -3  -9  -6    1.60    2.30
  -3  -9  -6   19.70   18.80
   3   9  -6    4.70    1.70
  -3  -9   6  -12.10    9.50
  -3  -9   6    4.00    2.60
   3  -9  -6    2.10    2.50
  -3   9  -6    6.90    4.90
  -3   9  -6    2.70    4.80
   3   9   6    0.40    2.40
  -3   9  -6    9.40    8.70
  -4   9   6  124.79   13.20
  -4   9   6  136.99   20.80
  -4  -9  -6   92.69   12.40
  -4   9  -6  119.19   11.70
  -4  -9   6  118.79   14.20
  -4   9  -6  118.89   25.70
   4  -9  -6  108.59   11.20
   4   9   6  120.29   10.90
   5   9  -6    5.80    2.30
   5  -9   6    5.40    3.00
  -5   9   6    6.00   11.00
  -5   9   6    5.90    2.40
  -5   9   6   17.60    9.90
  -5  -9  -6    2.20    1.90
  -5  -9  -6    6.90    9.70
  -5  -9  -6   17.10   12.30
   5  -9  -6    6.00    3.20
  -5   9  -6   10.90    3.40
  -5   9  -6    2.70    9.70
   5   9   6    4.10    2.20
  -5   9  -6   21.80   25.00
   5  -9  -6    3.80    1.60
  -5  -9   6    2.60    7.20
  -6   9   6   38.70   11.50
  -6  -9  -6   18.90    4.20
  -6  -9  -6    0.70   11.50
  -6  -9   6   -6.00   13.40
  -6   9  -6   -3.30   18.70
  -7  -9  -6    6.20    6.60
   7   9  -6    3.60    1.10
   7   9   6    1.40    0.90
   7  -9  -6    6.40    5.20
   0  10  -6   76.79   18.40
   0 -10  -6   91.49   10.20
   0 -10   6  104.59   10.00
  -1 -10  -6  544.05   39.50
  -1  10  -6  567.34   52.79
   1 -10  -6  541.75   39.70
  -1 -10   6  528.05   39.20
  -1  10  -6  517.75   40.70
  -2 -10  -6  217.08   17.60
   2 -10   6  200.58   17.40
   2  10  -6  200.98   14.80
  -2  10  -6  176.38   19.30
  -2  10  -6  188.58   28.20
  -2 -10   6  196.98   17.80
  -2  10  -6  162.08   16.90
   2 -10  -6  182.38   17.10
  -3 -10  -6   46.30    8.20
  -3 -10  -6   43.50    7.80
   3  10  -6   53.69    5.50
  -3  10   6   36.80    6.90
  -3 -10  -6   48.30   25.50
  -3  10   6   39.50   11.70
   3 -10   6   60.89    8.20
  -3  10  -6   47.40   18.20
   3 -10  -6   57.59    8.10
  -3  10  -6   37.60    9.00
   3 -10  -6   49.60    7.50
  -3  10  -6   46.20    6.90
  -3 -10   6   45.60    7.40
  -3 -10   6   19.70   15.30
   3  10   6   38.00    5.90
  -4  10   6   10.20    2.90
  -4 -10  -6    9.00    5.50
  -4  10   6   21.80   10.50
  -4 -10  -6    6.60   14.40
   4  10  -6   13.80    2.80
   4  10   6   16.30    3.20
  -4 -10   6   14.30    5.00
   4 -10  -6   13.50    3.90
   4 -10  -6   18.80    5.00
  -4  10  -6   19.10    8.40
  -4 -10   6   19.20   20.80
  -4  10  -6    7.20   13.50
  -4  10  -6   10.50    3.20
   4 -10  -6   13.00    5.80
   5  10  -6   50.69    5.30
  -5 -10  -6   16.40   12.90
   5 -10   6   39.70    6.40
  -5  10   6   59.49   15.00
  -5  10   6   38.80    6.60
  -5  10  -6   53.59   14.00
  -5  10  -6   36.10   25.70
  -5 -10   6   19.90    8.80
   5 -10  -6   39.50    4.50
   5  10   6   41.40    5.40
  -5  10  -6   40.90    6.20
  -6 -10  -6    7.40    2.80
  -6  10   6   10.90    3.40
  -6 -10  -6   -1.70    8.00
   6 -10   6   10.20    3.10
  -6  10   6   17.10   10.70
   6  10  -6   14.90    2.60
  -6 -10   6   -2.70   15.90
  -6  10  -6    7.70    3.20
   6  10   6   11.80    2.70
   7 -10   6    5.30    2.70
  -7 -10  -6   -2.40    5.70
  -7  10   6    2.50    1.30
   7 -10  -6    1.40    4.80
  -7 -10   6   -0.90    1.10
   7  10   6    0.50    0.80
   0 -11   6   67.49    7.90
   0 -11  -6   69.89   11.30
  -1 -11  -6  351.56   31.30
  -1 -11   6  325.17   26.50
  -1  11  -6  367.26   40.10
  -1  11  -6  317.97   27.80
   1 -11  -6  319.27   26.80
  -2 -11  -6   44.00    7.40
   2  11  -6   45.80    4.90
   2 -11   6   37.30   10.50
  -2  11   6   38.20    6.40
   2 -11  -6   39.70    6.80
   2 -11  -6   29.00    4.50
   2  11   6   32.20    5.40
  -2  11  -6   37.30    9.60
  -2  11  -6   44.80   18.00
  -3  11   6   68.59    8.50
  -3 -11  -6   37.00   25.60
  -3  11   6   68.09   16.60
  -3 -11  -6   73.49   10.40
  -3 -11  -6   61.19    8.90
   3  11  -6   80.49    7.00
   3 -11   6   69.59   10.50
   3  11   6   59.99    6.90
  -3 -11   6   60.99    9.50
   3 -11  -6   66.39    9.00
  -3  11  -6   58.89    7.80
  -3  11  -6   47.00   19.90
   3 -11  -6   60.39    6.50
  -3  11  -6   78.09   13.10
   3 -11  -6   50.19    9.10
   4  11  -6   58.09    5.80
  -4  11   6   59.99    7.90
  -4 -11  -6   45.70    8.50
  -4  11   6   74.79   17.50
  -4 -11   6   24.70   28.00
   4  11   6   59.19    6.30
  -4  11  -6   22.00   19.50
  -4  11  -6   43.10    6.70
   4 -11  -6   41.00    5.80
  -4 -11   6   56.39   10.40
  -4  11  -6   40.50   10.60
   4 -11  -6   59.79   10.60
   4 -11  -6   34.60    7.10
  -5  11   6   36.60    9.00
  -5  11   6   28.90   11.80
   5  11  -6   36.80    4.90
  -5  11  -6   27.20    5.30
   5  11   6   35.70    5.20
  -5  11  -6   29.50   21.60
   5 -11  -6   34.30    4.10
  -5  11  -6   72.99   29.60
  -6  11   6   28.60    4.80
  -6 -11  -6   21.10    4.30
  -6 -11  -6   16.50   12.30
   6 -11   6   29.20    4.90
   6  11  -6   34.50    3.70
   6  11   6   31.20    4.10
   7 -11   6    5.70    1.50
  -7  11   6    5.60    1.40
   7  11   6    2.40    0.80
  -7 -11   6    0.10    1.20
   7 -11  -6    5.70    5.00
   7 -11  -6   -6.90   12.90
   0 -12  -6    2.40    2.10
   0 -12   6   -0.70    1.70
   0  12  -6    0.40    1.30
   0  12  -6   10.50   11.60
   1 -12   6   45.20    7.80
  -1  12   6   46.20    6.90
  -1 -12  -6   50.49    7.60
  -1  12  -6   44.20    8.30
  -1 -12   6   38.00    6.50
   1 -12  -6   45.20    7.30
   1 -12  -6   32.70    6.30
  -1  12  -6   33.00   15.70
   2  12  -6   20.70   13.40
  -2 -12  -6   25.80    6.40
   2 -12   6   26.80    6.60
  -2  12   6   32.10    5.80
  -2 -12  -6   38.00   22.90
   2  12  -6   26.40    3.50
  -2  12  -6    8.80   15.30
  -2  12  -6   19.20    4.30
  -2  12  -6   11.60    8.70
   2 -12  -6   20.30    5.20
   2  12   6   22.90    4.10
   3 -12   6   43.80    8.60
  -3  12   6   46.10    7.40
   3  12  -6   65.49    8.10
  -3 -12  -6   47.90    8.10
  -3 -12  -6   23.70   19.80
  -3  12   6   27.80   10.70
  -3 -12  -6   49.40    9.80
  -3 -12   6   37.70    9.10
  -3  12  -6   50.69   11.10
  -3  12  -6   59.19    7.30
   3  12   6   40.10    5.60
   3 -12  -6   53.29    8.20
   3 -12  -6   49.20    5.40
  -3  12  -6   35.40   22.10
  -4 -12  -6   12.10    4.70
  -4  12   6    6.80    6.40
  -4  12   6    7.20    3.30
  -4 -12  -6    3.50   15.00
   4  12  -6   15.10    3.30
   4 -12  -6   10.50    6.10
  -4  12  -6   -1.60   21.60
   4 -12  -6   12.70    2.90
  -4  12  -6    3.90    8.00
  -4  12  -6   11.30    3.20
  -4 -12   6    7.90    5.30
   4  12   6   18.30    3.30
  -5  12   6   21.20    9.90
  -5  12   6   23.00    5.60
   5 -12   6   21.50    5.20
   5  12  -6   28.20    3.80
   5  12   6   31.20    4.10
   5 -12  -6   20.50    3.30
  -5  12  -6   32.60    4.90
  -6 -12  -6    3.50   10.00
  -6 -12  -6   14.50    3.30
  -6  12   6   16.20    4.20
   6 -12   6   26.60    6.00
   6  12   6   13.00    3.40
   0  13  -6   83.09   22.90
   0 -13   6   80.89    9.60
   0 -13  -6   88.29   10.90
   0  13  -6   77.09    8.00
   0 -13  -6   73.19    8.60
   0  13   6   77.49    8.80
   1  13  -6   28.40   16.70
   1 -13   6   43.10    7.30
  -1 -13  -6   41.60    7.20
  -1  13   6   34.00    6.20
   1  13  -6   40.60    5.00
  -1  13  -6   34.40    5.50
  -1  13  -6   59.79   20.60
   1 -13  -6   44.10    7.80
   1  13   6   42.50    5.10
  -1 -13   6   43.50    6.60
   1 -13  -6   29.80    6.10
   2 -13   6    9.10    5.30
   2  13  -6    3.70   14.00
  -2  13   6   13.60    4.40
   2  13   6   18.20    3.60
  -2  13  -6   26.30    5.20
  -2  13  -6   45.30   21.80
   2 -13  -6   19.60    4.90
  -2 -13   6   12.70    4.30
   2 -13  -6   23.50    6.30
   2 -13  -6   16.70    3.30
  -3  13   6   42.60   13.60
   3  13  -6   -8.60   20.20
  -3 -13  -6   35.40   12.20
   3 -13   6   17.40    9.10
   3  13  -6   43.40    4.90
  -3 -13  -6   29.90    6.60
  -3 -13  -6   54.99   26.60
  -3  13   6   42.40    6.70
   3 -13  -6   22.80    6.60
  -3 -13   6   42.40    7.80
   3  13   6   48.20    5.00
  -3  13  -6   -4.80   36.60
  -3  13  -6   41.60    6.10
   3 -13  -6   30.20    4.50
  -4 -13  -6    2.80    3.40
  -4  13   6    5.70    2.80
  -4 -13  -6   11.70   18.00
  -4 -13  -6    2.60    1.60
   4  13  -6    6.00    1.90
  -4 -13   6    0.30    4.70
  -4  13  -6    9.30    2.90
   4  13   6   11.50    2.70
  -4  13  -6   -2.80   25.00
  -4 -13   6    5.40    7.90
   5  13  -6   17.30    2.70
  -5  13   6   11.50    3.80
  -5 -13  -6   -3.30   13.50
   5 -13   6   13.80    4.10
  -5  13   6   22.30    8.90
   5 -13  -6   11.60    2.40
  -5  13  -6   16.70    3.60
   5  13   6   17.20    3.60
  -6 -13  -6    8.70    2.40
   6  13  -6    9.30    1.80
  -6 -13  -6    7.70    9.10
  -6  13   6    5.80    2.00
   0  14  -6   42.30    5.20
   0  14   6   48.20    5.60
   0 -14  -6   28.90    6.10
   0 -14  -6   42.00    9.10
   0  14  -6   40.50   18.50
   0 -14  -6   26.30    5.40
   1  14  -6  114.99   10.40
   1 -14   6  118.89   13.80
   1  14  -6   90.49   26.10
  -1  14   6  113.09   11.70
  -1 -14  -6  118.49   14.10
   1 -14  -6  124.89   14.20
  -1 -14   6  125.19   13.20
  -1  14  -6  127.49   11.50
   1 -14  -6  108.19   12.00
   1  14   6  128.09   10.60
  -2 -14  -6    6.10    2.90
  -2 -14  -6    0.00    3.50
  -2  14   6    1.10    3.60
   2  14  -6    7.20    2.10
   2  14  -6    4.40   18.20
   2 -14   6    0.70    5.10
  -2  14  -6   35.90   21.60
   2 -14  -6   13.30    6.20
  -2  14  -6   12.30    3.80
   2 -14  -6    1.30    3.30
  -2 -14   6    7.90    4.40
   2  14   6    7.20    2.00
  -3  14   6   53.99   14.30
  -3  14   6   59.09    8.50
  -3 -14  -6   52.79    8.40
  -3 -14  -6   90.09   14.70
   3  14  -6   69.39    6.50
  -3  14  -6   81.39   37.00
  -3  14  -6   59.99    7.80
   3 -14  -6   52.79    6.00
   3 -14  -6   60.19   11.10
   3  14   6   58.49    6.40
  -3 -14   6   55.79    9.50
  -4 -14  -6   -3.30   13.50
  -4 -14  -6   -2.70    2.10
  -4  14   6   12.20    9.20
  -4  14   6    2.80    3.30
  -4 -14  -6    5.90    3.10
   4 -14  -6    9.60    2.70
  -4  14  -6   -1.50    2.60
  -5 -14  -6    4.60    2.30
  -5 -14  -6    5.00   11.30
   5  14  -6    4.20    1.50
   5 -14   6    4.70    2.70
  -5  14   6    5.40    2.60
  -5  14   6    0.10    7.00
   5  14   6    6.40    1.90
  -5  14  -6    4.00    2.40
   5 -14  -6    6.40    1.70
  -6  14   6    5.40    1.90
  -6 -14  -6    5.70    2.50
   6  14  -6    7.70    1.60
   6 -14   6    5.00    2.00
   6  14   6    5.40    1.30
   0 -15  -6   67.99    9.50
   0 -15   6   83.79   13.20
   0 -15  -6   95.39   18.90
   0  15  -6   56.29   24.60
   0  15   6   83.69    8.10
   0 -15  -6   55.69    7.80
   1  15  -6   40.40   25.10
   1  15  -6   47.10    5.70
  -1 -15  -6   53.89    9.30
   1 -15   6   32.80   10.60
   1 -15  -6   52.69    9.30
  -1 -15   6   50.19    8.60
   1  15   6   59.79    8.50
   1 -15  -6   55.89   10.10
  -1  15  -6   53.09    6.70
  -1  15  -6   34.70   23.80
  -2  15   6   25.80    9.30
  -2 -15  -6   22.60    6.70
  -2 -15  -6   28.40    5.40
   2  15  -6   31.80    4.10
   2 -15   6   38.80    8.60
  -2  15   6   35.60    6.20
   2  15   6   34.20    4.30
   2 -15  -6   30.20    6.00
   2 -15  -6   28.50    4.20
   2 -15  -6   34.20    8.40
  -2 -15   6   23.70    6.30
  -2  15  -6   21.40    4.80
  -2  15  -6   73.19   29.60
  -3  15   6   38.80   14.60
   3  15  -6   24.70    3.60
  -3  15   6   17.30    4.20
  -3 -15  -6   17.10    4.40
   3 -15  -6   14.90    8.50
  -3  15  -6   19.40    4.30
  -3 -15   6   29.80    7.40
   3 -15  -6   11.70    2.60
   3  15   6   20.50    3.40
  -3 -15   6   11.40   11.30
  -3  15  -6  -47.60   29.20
  -4  15   6    4.90    2.50
  -4 -15  -6   10.40    3.70
  -4  15   6    2.00    8.60
  -4 -15  -6    5.70    2.30
   4 -15  -6    7.80    2.00
   4  15   6   11.30    2.50
  -4  15  -6    8.10    2.70
  -5  15   6   17.50    4.50
   5  15  -6   21.20    2.90
   5 -15   6   21.40    3.90
   5  15   6   24.00    3.20
  -5  15  -6   21.80    4.10
   5 -15  -6   26.20    3.10
  -6  15   6   24.70    3.30
  -6 -15  -6   31.70    4.40
   6 -15   6   18.30    3.40
   6  15   6   24.10    2.90
   0  16  -6   37.10   36.30
   0 -16  -6   41.90    7.30
   0 -16   6   57.89   11.20
   0 -16  -6   67.19    8.40
   0  16   6   60.79    7.10
   0 -16  -6   73.19   11.10
   0  16  -6   56.89    6.80
   1  16  -6   30.50    4.20
  -1 -16  -6   29.30    7.40
  -1  16   6   35.40    5.10
   1 -16   6   30.70    7.50
  -1  16  -6   28.60    5.10
   1 -16  -6   37.10    8.10
  -1 -16   6   18.70    6.80
   1  16   6   30.80    4.30
  -1  16  -6   60.59   28.10
  -2  16   6   30.90    9.60
   2 -16   6   33.70    9.80
  -2  16   6   51.99    7.00
   2  16  -6   53.09    5.60
  -2 -16  -6   36.90    7.00
  -2 -16  -6   50.19   10.60
  -2  16  -6   43.00    6.70
  -2 -16   6   46.20    8.70
   2  16   6   55.69    5.60
  -2  16  -6  -14.00   29.30
   2 -16  -6   48.30    7.10
   2 -16  -6   43.90    9.70
   2 -16  -6   48.40    5.40
  -2 -16   6   33.90    8.90
   3  16  -6    2.80    1.40
  -3 -16  -6    2.40    3.00
  -3 -16  -6    2.90    1.50
  -3  16   6   -0.50    8.40
  -3  16   6    4.40    2.60
   3 -16  -6    0.30    1.40
  -3  16  -6    5.60    2.60
  -4 -16  -6   11.80    3.20
  -4  16   6    9.40    3.20
  -4 -16  -6    5.20    2.10
  -4  16   6   13.70   10.70
   4 -16  -6    8.30    2.00
  -4  16  -6    9.60    2.70
   5 -16   6   25.20    4.30
   5  16  -6   30.70    3.30
   5 -16   6   28.80    3.40
  -5 -16  -6   25.70    4.00
  -5  16   6   28.40    4.60
   5 -16  -6   25.10    3.10
   5  16   6   31.20    3.40
   0 -17   6  252.97   24.10
   0  17  -6  243.58   19.10
   0  17   6  239.78   19.00
   0 -17  -6  239.98   18.20
   0 -17  -6  197.78   20.40
   0 -17  -6  269.37   23.90
  -1  17   6    1.60    1.70
   1  17  -6    0.70    1.00
  -1 -17  -6   -6.40    5.40
  -1 -17  -6    2.90    1.90
   1 -17   6   -8.00    5.60
  -1 -17  -6   -1.30    2.00
   1 -17  -6    5.00    2.70
   1 -17  -6   -0.80    4.90
  -1  17  -6    1.90    1.80
  -1 -17   6   -1.30    4.70
   1  17   6    0.50    1.20
   1 -17  -6    0.50    1.20
  -2  17   6   90.69   10.30
   2  17  -6   92.39    8.70
  -2 -17  -6   73.69   10.80
   2 -17  -6   98.69   15.70
  -2  17  -6   95.29    9.90
   2  17   6  105.59    8.90
  -2 -17   6   94.79   15.40
   2 -17  -6   95.29   10.70
   2 -17  -6   96.89    8.70
   3  17  -6   19.00    3.20
  -3  17   6   25.50    4.50
   3  17   6   23.80    3.40
  -3  17  -6   24.50    4.20
   3 -17  -6   21.30    3.40
   4  17  -6    3.50    1.30
  -4 -17  -6    2.00    1.40
  -4  17   6    4.00    1.90
  -4 -17  -6    3.10    2.10
  -4 -17  -6    0.80    2.30
   4 -17  -6    3.50    1.30
  -4  17  -6    3.90    2.00
   4  17   6    3.40    1.30
   5 -17   6    9.50    2.70
  -5 -17  -6   10.70    2.60
   5  17  -6   11.40    1.80
  -5  17   6   12.30    2.80
   5  17   6   10.50    1.90
   5 -17  -6   10.50    1.90
   0 -18  -6   26.00    8.50
   0 -18  -6   31.70    5.80
   0 -18   6   33.50    9.70
   0  18   6   39.50    5.30
   0  18  -6   37.10    5.10
   1  18  -6   19.80    4.00
  -1  18   6   20.30    4.30
  -1 -18  -6   11.90    4.30
  -1 -18  -6   17.10    4.70
   1 -18  -6   14.20    4.50
   1  18   6   12.20    2.90
   1 -18  -6   19.10    3.20
  -1  18  -6   11.00    3.00
  -2 -18  -6    4.20    2.20
  -2  18   6   11.40    8.20
   2  18  -6    0.90    1.00
  -2 -18  -6    0.10    1.70
  -2  18   6   -1.70    1.50
  -2 -18   6    0.70    1.90
   2 -18  -6    0.90    1.10
   2  18   6   -0.10    0.90
  -2  18  -6    0.90    1.40
   2 -18  -6    0.90    1.80
  -3  18   6   -2.20    8.50
  -3  18   6   -1.60    1.30
  -3 -18  -6    0.40    1.70
   3  18  -6    1.50    1.10
  -3 -18  -6    0.50    1.50
  -3  18  -6   -0.70    1.70
   3  18   6    1.70    1.20
   3 -18  -6    0.70    1.50
   4 -18   6   12.70    2.90
  -4 -18  -6   12.60    3.40
  -4 -18  -6   13.30    3.20
   4  18  -6   14.10    2.20
  -4 -18  -6    8.50    3.70
   4  18   6   18.30    2.60
  -4  18  -6   11.00    2.40
   4 -18  -6   18.60    3.00
   5  18  -6    2.80    1.00
  -5 -18  -6    6.00    1.50
  -5  18   6    5.40    1.50
   5 -18  -6    3.90    1.20
   5  18   6    6.80    1.80
   5 -18  -6   14.30    5.90
   0  19  -6   20.50    3.80
   0 -19  -6   24.80    6.10
   0  19   6   30.00    4.30
  -1  19   6    8.40    6.60
   1  19  -6    8.70    2.40
  -1 -19  -6    8.70    3.40
   1 -19  -6   15.90    2.70
   1 -19  -6    9.00    3.10
  -1  19  -6   13.30    3.20
  -2  19   6   16.60    8.40
   2 -19   6   15.60    3.10
  -2 -19  -6   14.50    3.90
   2  19  -6   22.00    3.20
  -2  19   6   14.60    3.40
  -2 -19  -6   15.60    3.70
  -2  19  -6   20.30    3.80
   2 -19  -6   13.70    3.60
  -3 -19  -6   11.10    3.30
  -3 -19  -6    8.80    2.70
  -3  19   6   12.80    3.40
   3  19  -6    9.20    2.00
  -3 -19  -6   12.80    3.30
   3 -19  -6    9.30    2.40
  -3  19  -6    6.70    2.30
   3 -19  -6   12.60    2.50
   3  19   6   13.70    2.40
  -4 -19  -6   25.20    3.50
  -4  19   6   22.50    3.60
   4 -19   6   17.70    4.40
   4  19  -6   25.30    3.10
   4 -19  -6   25.90    2.90
   4  19   6   25.40    3.00
  -4  19  -6   23.60    3.50
   0 -20  -6    4.70    1.60
   0  20  -6    4.10    1.90
   0 -20  -6    3.40    1.90
   0  20   6    5.30    2.10
  -1  20   6   13.70    8.70
  -1  20   6   19.50    3.60
   1  20  -6   16.10    3.10
  -1 -20  -6   21.50    3.70
   1 -20  -6   14.10    3.50
   1 -20  -6   19.40    3.10
  -1  20  -6   14.80    3.30
   1  20   6   20.50    3.30
  -2  20   6    3.30    2.10
  -2 -20  -6    5.10    1.80
   2 -20   6   -2.90    3.30
  -2 -20  -6    2.50    1.70
  -2 -20  -6    5.90    2.30
   2  20  -6    4.90    1.60
   2 -20  -6    6.60    1.70
   2  20   6    5.90    1.70
   2 -20  -6    1.50    2.80
  -2  20  -6    6.10    1.90
   3  20  -6    2.00    1.00
  -3  20   6   -0.90    1.20
  -3 -20  -6    0.60    1.30
  -3 -20  -6    2.50    1.20
  -3 -20  -6    1.10    1.20
  -3  20  -6    0.90    1.40
   3 -20  -6   -3.20    9.30
   3 -20  -6    0.40    0.80
   3  20   6    1.00    1.10
  -3 -20   6   -0.70    1.90
   4  20  -6   38.30    3.60
  -4 -20  -6   43.10    4.10
  -4  20   6   42.00    4.50
  -4 -20  -6   34.00    3.90
   4 -20  -6   50.29    4.20
   4  20   6   47.80    4.40
   0 -21  -6    0.90    1.00
   0 -21  -6    0.70    1.10
   0 -21  -6    0.70    1.50
   0  21  -6   -1.00    1.30
   0  21   6   -0.60    1.10
  -1  21   6   64.69    6.70
  -1 -21  -6   69.19    6.40
   1  21  -6   60.89    6.00
  -1 -21  -6   51.49    7.20
   1  21   6   67.39    6.40
   1 -21  -6   48.40    6.60
   1 -21  -6   73.79    6.10
  -1  21  -6   58.89    6.50
  -2 -21  -6   22.40    3.00
  -2  21   6   19.70    3.50
   2  21  -6   19.00    2.80
   2  21   6   26.30    3.20
  -2  21  -6   22.00    3.40
   2 -21  -6   26.20    3.10
   2 -21  -6   22.20    2.90
  -3 -21  -6   22.80    2.80
  -3  21   6   15.70    2.90
  -3 -21  -6   20.20    2.70
   3  21  -6   17.50    2.30
   3 -21  -6   20.10    2.40
   3  21   6   21.50    3.50
   0 -22  -6   -0.60    1.00
   0 -22   6   -0.60    1.20
   0 -22  -6    1.00    0.90
   0  22   6    2.60    1.30
   0 -22  -6   -0.20    1.20
   0  22  -6    0.00    1.10
  -1  22   6    9.60    2.10
  -1 -22  -6   10.10    2.00
   1  22  -6    6.60    1.70
  -1 -22  -6    7.10    2.10
   1 -22   6    5.90    2.50
   1 -22   6    9.60    1.70
  -1  22  -6    8.20    1.80
   1  22   6    8.90    2.10
   1 -22  -6    4.80    1.90
   1 -22  -6    9.70    2.20
   1 -22  -6    8.30    1.70
  -2 -22  -6   14.70    2.90
   2  22  -6   16.70    2.40
  -2 -22  -6   18.00    3.00
  -2  22   6   14.40    2.80
   2 -22  -6   21.00    3.10
  -2  22  -6   22.40    3.40
   0  23   6    0.70    0.80
   0 -23   6    0.50    1.10
   0 -23  -6    0.70    1.00
   0 -23  -6    0.60    1.00
   0  23  -6   -0.20    1.20
  -1 -23  -6   18.60    3.00
  -1  23   6   18.70    2.60
  -1 -23  -6   23.10    2.60
   1  23   6   22.90    2.80
   1 -23  -6   25.00    2.40
  -1  23  -6   21.60    2.70
   0   0  -7    2.40    0.90
   0   0  -7    0.00    0.80
   0   0  -7    1.20    0.70
  -1   0   7   67.19    7.40
   1   0  -7   73.99    8.30
  -1   0  -7   78.89    7.20
  -1   0  -7   72.49    5.70
  -1   0   7   68.39    7.40
   1   0  -7   69.69    6.40
   2   0  -7  183.78   13.80
  -2   0  -7  181.28   16.70
  -2   0   7  164.48   15.30
  -2   0   7  169.88   16.90
  -2   0  -7  172.18   15.00
  -2   0   7  173.18   19.60
  -3   0   7   18.10    9.20
  -3   0  -7   38.00    9.40
  -3   0   7   35.30    6.40
  -3   0   7   35.70    8.70
  -3   0  -7   32.60    6.40
   4   0  -7    3.30    2.70
  -4   0   7   -0.30    2.00
  -4   0   7    3.90    3.20
  -4   0  -7    4.30    3.00
   4   0   7    4.30    3.00
  -4   0   7   -0.10    2.30
  -4   0  -7    3.50    6.40
  -5   0   7   27.10    6.30
  -5   0  -7   45.00   11.60
  -5   0  -7   31.10    6.30
  -5   0  -7   15.50   10.10
   5   0  -7   28.10    4.90
  -5   0   7   12.70    6.10
   6   0   7  230.98   19.30
  -6   0   7  227.18   25.30
  -6   0   7  241.18   19.10
   6   0  -7  210.78   18.10
   7   0  -7    7.40    3.10
  -7   0   7    2.70    1.60
  -7   0  -7   -4.90    9.40
   7   0   7    6.80    2.30
   0  -1  -7  195.98   14.70
   0   1  -7  198.18   14.60
   0  -1   7  210.68   15.20
   0   1  -7  215.48   15.80
   1   1  -7  295.07   24.70
  -1  -1  -7  325.57   22.70
   1   1  -7  313.37   22.20
  -1   1   7  311.67   24.00
  -1  -1  -7  314.27   21.40
  -1   1  -7  335.57   24.00
   1  -1  -7  310.07   22.20
  -1  -1   7  311.47   23.50
   1  -1  -7  330.97   24.30
  -2   1   7   43.00    9.90
  -2   1   7   28.70    5.50
  -2  -1  -7   40.50    9.10
  -2   1   7   27.80    5.10
  -2  -1  -7   32.00    5.90
  -2   1  -7   42.40    5.60
   2  -1  -7   38.10    4.30
  -2  -1   7   35.70    5.60
  -2  -1   7   41.50   12.20
  -2  -1   7   40.10    5.90
  -2   1  -7   35.00    6.30
   2  -1  -7   40.90    9.50
  -3   1   7  135.99   21.70
  -3  -1  -7  162.98   17.70
  -3  -1  -7  138.69   14.90
  -3   1   7  130.19   14.60
  -3   1   7  144.49   16.20
  -3  -1   7  164.08   15.70
  -3   1  -7  159.28   15.40
  -3  -1   7  139.99   19.90
  -3   1  -7  161.08   18.10
   3  -1  -7  168.48   13.00
  -3  -1   7  156.18   16.10
  -4   1   7  115.69   14.10
   4  -1   7   75.49    9.40
  -4   1   7   91.39   10.10
   4   1  -7   89.09    9.10
  -4  -1  -7  113.99   13.40
  -4   1   7  115.39   12.90
  -4  -1   7   86.19   10.60
   4   1   7   67.49    8.90
  -4  -1   7   89.89   13.10
  -4   1  -7   91.59   12.30
   4  -1  -7   79.09    9.00
  -4  -1   7   97.89   20.80
  -4   1  -7   89.09   15.20
  -4  -1   7   79.59   11.00
   5   1  -7   31.20    6.80
  -5   1   7   26.40   10.30
   5  -1   7   28.40    7.90
  -5  -1  -7   45.50   12.20
  -5   1   7   30.60    6.10
  -5   1   7   27.40    6.90
  -5  -1  -7   15.60   13.30
  -5   1  -7   14.60   11.50
   5  -1  -7   31.30    5.70
  -5  -1   7   29.50    5.20
  -5   1  -7   41.60    6.40
  -5  -1   7   23.60    7.30
  -5   1  -7   25.80    8.60
  -6   1   7   56.49    7.10
  -6  -1  -7   57.79   18.80
  -6   1   7   49.00   11.60
   6  -1   7   56.59    7.10
   6   1  -7   52.59    6.80
   6  -1  -7   38.50    7.60
  -6  -1   7   67.29   12.20
   6   1   7   48.20    6.70
  -6  -1   7   58.59    7.10
  -6   1  -7   55.59   18.20
   7  -1   7   19.60    3.60
  -7   1   7   18.00    3.30
   7   1  -7   19.10    4.00
  -7  -1  -7    8.20   11.90
  -7   1  -7    9.10   11.50
   7   1   7   18.60    3.60
   0  -2  -7  233.38   16.50
   0  -2   7  245.18   16.90
   0   2  -7  209.38   18.60
  -1  -2  -7  283.67   19.70
  -1  -2  -7  274.07   18.60
  -1  -2   7  266.47   20.40
  -1  -2   7  248.38   19.80
   1  -2  -7  270.97   21.20
   1  -2  -7  267.77   19.30
  -1   2  -7  265.27   21.50
  -2  -2  -7  106.39    8.70
  -2  -2  -7  111.39   12.20
  -2   2   7  104.19   12.30
  -2  -2   7  126.69   11.90
   2  -2  -7  109.29   15.10
  -2   2  -7  124.19   11.20
  -2  -2   7  126.69   12.00
  -2   2  -7  121.89   13.40
  -2  -2   7  126.29   16.10
   2  -2  -7  124.69   10.10
  -3   2   7  194.38   23.60
  -3  -2  -7  187.58   17.50
  -3   2   7  180.58   18.50
  -3   2   7  166.88   16.90
  -3  -2  -7  198.58   20.00
  -3   2  -7  180.18   17.20
  -3  -2   7  174.98   17.40
  -3   2  -7  153.68   18.60
   3  -2  -7  172.18   14.30
  -3  -2   7  159.98   16.50
  -3  -2   7  187.38   23.50
  -4  -2  -7   58.09    9.70
  -4   2   7   58.09   12.60
  -4   2   7   48.10   10.80
   4   2  -7   61.29    6.90
  -4  -2  -7   65.49   12.30
  -4   2   7   62.89    9.50
  -4  -2   7   55.29    9.50
  -4   2  -7   51.39    9.70
  -4  -2   7   54.69    9.00
  -4   2  -7   67.29   13.50
   4   2   7   43.80    7.10
   4  -2  -7   43.50    6.70
  -4  -2   7   58.39   19.50
  -5  -2  -7   -3.40    2.80
   5   2  -7    0.60   11.90
   5  -2   7    7.40    2.90
  -5   2   7    3.20    2.00
  -5   2   7    1.80    4.40
  -5  -2  -7   -4.00   10.80
  -5   2   7    2.40    5.00
  -5  -2   7    1.10    1.90
   5  -2  -7    3.50    2.30
  -5   2  -7    8.10    3.40
  -5  -2   7   -4.40    4.00
  -5   2  -7  -14.90   12.70
  -5  -2   7   -1.20    3.60
  -5   2  -7   -4.30    3.50
  -6   2   7   11.10    3.20
   6   2  -7   11.30    3.60
  -6  -2  -7   33.50   16.70
   6  -2   7    5.40    2.40
  -6   2   7    9.60    5.80
   6  -2  -7   31.50   18.60
   6   2   7   11.70    3.00
  -6  -2   7   14.30    7.40
  -6   2  -7   27.30   16.90
  -6  -2   7   10.60    3.50
  -7   2   7   13.50    3.00
   7   2  -7   12.90    2.40
   7  -2   7   12.60    3.10
  -7   2  -7   11.10   11.60
   0   3  -7    4.20    3.40
   0  -3   7    2.70    1.20
   0  -3  -7    4.80    1.50
   0   3  -7    3.00    3.00
  -1  -3  -7   79.59    7.40
  -1   3  -7   85.79    7.30
  -1  -3   7   98.19    9.20
   1  -3  -7  102.79    8.40
  -1  -3   7   99.89    8.50
  -1   3  -7  103.09   11.00
   1  -3  -7   99.79   10.10
  -2  -3  -7  180.38   19.60
  -2   3   7  199.78   18.60
  -2  -3  -7  196.68   13.70
  -2  -3   7  183.88   22.00
  -2  -3   7  206.78   17.10
   2  -3  -7  203.18   15.40
  -2  -3   7  198.98   17.10
  -2   3  -7  187.88   16.40
  -2   3  -7  198.48   19.30
  -3  -3  -7   13.40    2.50
  -3  -3  -7   19.60    6.30
  -3   3   7   16.60    5.50
  -3   3   7    9.90    3.80
  -3   3   7    5.60   11.70
  -3   3  -7   13.00    4.10
  -3  -3   7   17.40    4.90
  -3  -3   7   24.20    4.70
   3  -3  -7   13.90    3.40
  -3   3  -7   11.70    5.80
  -3  -3   7    5.40    7.80
  -4   3   7    8.20    4.20
  -4   3   7    7.70    4.90
  -4  -3  -7    6.60    6.10
  -4   3   7   11.10    3.80
  -4  -3   7    4.60    2.60
  -4   3  -7   13.10    5.80
  -4  -3   7    7.20    4.40
  -4   3  -7   15.70    8.70
   4   3   7    4.00    3.20
   4  -3  -7   10.70    3.20
  -4  -3   7   10.30    4.50
  -5  -3  -7   14.80    9.90
  -5   3   7   29.30    5.00
   5  -3   7   17.00    4.20
  -5   3   7   32.10    9.70
   5   3  -7   25.80    4.60
  -5   3   7    8.70    8.40
  -5  -3   7   27.70    7.50
  -5   3  -7   20.20    4.40
  -5  -3   7   23.40    7.70
  -5  -3   7   28.90    4.50
   5   3   7   18.60    4.50
  -5   3  -7   48.90   24.30
   6  -3   7   19.60    5.30
  -6   3   7   29.00   10.30
   6   3  -7   20.40    5.40
  -6  -3  -7    7.50   18.60
  -6   3   7   27.40    6.30
  -6  -3  -7    3.30   13.70
   6   3   7   13.70    4.20
   6  -3  -7   21.40    4.20
  -6  -3   7   14.30    3.90
  -6   3  -7   56.29   30.00
  -6   3  -7   10.20   10.30
  -6  -3   7   24.30    7.70
  -7   3   7   34.80    4.70
   7   3  -7   31.30    4.30
   7  -3   7   33.30    4.60
   7   3   7   32.90    4.50
  -7   3  -7   16.90   14.40
   0   4  -7   19.50    6.40
   0  -4  -7   34.20    3.90
   0   4  -7   20.40    6.30
   0  -4   7   35.50    4.00
   1  -4   7    9.20    1.40
  -1  -4  -7    7.00    1.80
  -1  -4   7    7.60    2.40
  -1   4  -7   11.50    4.60
  -1  -4   7   12.10    3.80
   1  -4  -7   10.30    2.50
   1  -4  -7    9.70    3.70
  -2  -4  -7   26.20    3.10
  -2   4   7   21.40    6.00
  -2  -4  -7   33.00    5.70
   2  -4  -7   24.30    8.70
   2  -4  -7   26.20    3.80
  -2   4  -7   34.30    5.10
  -2   4  -7   21.00    7.20
  -2  -4   7   15.50    7.00
  -2  -4   7   25.40    5.40
  -2  -4   7   23.70    4.70
  -3   4   7   26.40    7.20
  -3  -4  -7   24.60    7.40
  -3  -4  -7   23.00    3.40
  -3  -4   7   25.20    6.20
  -3   4  -7   22.60    6.10
  -3  -4   7   25.30   10.30
  -3  -4   7   20.60    5.20
  -3   4  -7   26.90    8.10
   3  -4  -7   24.80    4.00
  -4   4   7   75.39   12.90
  -4   4   7   63.29    8.60
   4   4  -7   82.89    8.30
  -4   4   7   89.99   12.10
  -4  -4  -7  116.09   19.80
   4  -4  -7   80.79    8.80
  -4  -4   7   78.89   11.60
   4   4   7   87.49   11.40
  -4   4  -7   79.79   16.20
  -4  -4   7   89.49   11.80
   4  -4  -7   90.19    9.40
  -4   4  -7   98.99   13.50
  -4  -4   7   88.19    9.20
  -4   4  -7   66.99    9.20
  -5   4   7  205.48   24.50
   5  -4   7  196.98   18.40
  -5   4   7  197.48   18.30
  -5   4   7  200.58   21.60
  -5  -4  -7  216.98   28.60
   5   4  -7  223.18   17.20
  -5   4  -7  238.98   25.20
   5   4   7  203.48   17.80
  -5  -4   7  216.98   23.90
  -5   4  -7  235.08   29.70
   5  -4  -7  221.28   18.20
  -5  -4   7  199.18   21.10
  -5  -4   7  246.78   18.70
  -6  -4  -7   -2.00   11.50
   6   4  -7    7.90    2.20
  -6  -4  -7   -7.30   14.40
  -6   4   7   16.80    8.30
   6  -4   7   13.00    4.70
  -6   4   7    9.50    3.90
  -6   4  -7   22.70   18.00
   6   4   7    8.20    3.60
   6  -4  -7   19.20   13.30
  -6   4  -7    8.50    8.10
   6  -4  -7   11.00    3.00
  -7  -4  -7   -5.00    9.10
   7   4  -7   11.10    2.90
   7  -4   7   14.80    3.60
  -7   4   7   10.40    2.60
   7  -4  -7   28.50    9.50
   7   4   7   14.00    2.90
  -7   4  -7   -7.70    9.10
   0  -5   7  327.17   23.40
   1  -5   7   30.80    3.50
  -1  -5  -7   34.10    4.10
   1  -5  -7   34.10    4.40
  -1   5  -7   46.70    8.00
  -1  -5   7   32.60    4.70
  -2  -5  -7  238.08   17.10
  -2  -5  -7  209.48   21.10
  -2   5   7  241.78   22.40
  -2   5  -7  258.87   24.50
  -2  -5   7  245.18   20.00
   2  -5  -7  208.78   25.00
  -2   5  -7  225.68   19.20
  -2  -5   7  243.38   19.40
  -2  -5   7  205.88   25.10
   2  -5  -7  239.58   18.30
  -3   5   7    2.40    2.60
  -3  -5  -7    1.60    1.60
  -3  -5  -7    0.10    3.70
  -3  -5   7    7.50   10.40
  -3   5  -7    0.80    2.30
  -3  -5   7   -2.10    1.90
  -3  -5   7    2.90    1.70
  -3   5  -7   -4.00    3.60
   3  -5  -7    0.40    1.50
  -4   5   7  190.78   18.90
  -4  -5  -7  257.17   28.00
  -4   5   7  228.68   25.70
  -4   5   7  235.88   23.10
   4   5  -7  215.28   17.80
   4   5   7  198.68   18.50
  -4  -5   7  261.07   22.80
  -4  -5   7  261.57   23.80
  -4  -5   7  258.67   19.40
  -4  -5   7  234.18   33.90
   4  -5  -7  237.98   19.50
  -4   5  -7  276.77   24.70
   4  -5  -7  213.88   16.90
   5  -5   7   38.00    6.00
   5   5  -7   33.50    4.90
  -5   5   7   29.20    5.30
  -5   5   7   40.90   12.30
  -5   5   7   14.50    7.50
  -5  -5  -7   25.10   12.60
  -5   5  -7   57.79   12.40
  -5  -5   7   35.40    5.40
   5  -5  -7   32.10    5.60
  -5   5  -7   58.59   18.00
   5   5   7   33.60    6.30
  -5  -5   7   29.20    8.90
  -5  -5   7   19.50    7.30
  -5   5  -7   34.40    6.00
  -6  -5  -7    4.40   15.50
  -6   5   7   21.10    4.80
  -6   5   7   15.00    8.00
  -6  -5  -7   10.50    3.50
  -6  -5  -7   -9.60   13.50
   6   5  -7   17.00    3.50
  -6   5  -7    2.80   22.70
   6  -5  -7   19.30    3.50
  -6   5  -7   10.50    7.70
   7   5  -7    6.80    1.90
  -7   5   7    8.70    3.20
   7  -5   7    7.30    3.80
   7   5  -7    9.00   12.40
  -7  -5  -7    0.60    7.90
   7  -5  -7   14.30    9.70
  -7   5  -7    0.70    9.40
   7   5   7    6.40    3.00
   0  -6  -7  119.59   10.60
   0  -6   7  121.59   10.30
  -1  -6  -7    6.40    1.80
   1  -6   7    0.50    0.80
  -1  -6   7    1.80    1.00
   1  -6  -7    4.50    4.70
   1  -6  -7    2.40    1.50
  -1   6  -7    1.50    2.50
  -1   6  -7   -0.70    3.10
  -1  -6   7    1.60    4.70
  -2   6   7   93.79   12.60
  -2   6  -7  110.49   14.90
  -2   6  -7   90.29   10.00
   2  -6  -7   86.29    8.90
  -2  -6   7   54.69   14.60
  -2  -6   7   94.19   10.10
  -3   6   7   38.60    9.60
  -3  -6  -7   32.40   10.20
  -3  -6  -7   42.10    5.20
  -3  -6  -7   35.60    4.40
  -3  -6   7   41.70   16.10
   3  -6  -7   42.30    5.70
  -3  -6   7   36.30    6.80
  -3   6  -7   53.59   13.70
  -3   6  -7   45.00    7.60
  -4   6   7  118.79   17.10
  -4   6   7   94.89   11.10
  -4  -6  -7  121.89   18.50
   4   6  -7  127.79   10.60
  -4   6   7  127.69   15.50
  -4   6  -7  121.09   16.20
   4  -6  -7  132.39   11.90
  -4  -6   7  131.69   15.10
  -4  -6   7  100.49   13.40
   4  -6  -7  100.09   11.30
   4  -6  -7  108.59    9.50
  -4  -6   7  120.89   11.40
  -4   6  -7  111.99   20.50
  -4   6  -7  114.59   11.30
  -4  -6   7   90.49   25.50
   4   6   7  103.29   10.90
  -5   6   7   33.10   10.00
  -5   6   7   26.60    5.10
   5  -6   7   27.40    5.30
  -5  -6  -7   28.70   15.60
   5   6  -7   31.00    4.40
   5  -6  -7   34.50    5.50
  -5   6  -7   31.90    5.70
  -5  -6   7   19.10    6.00
  -5   6  -7   23.60    9.40
   5  -6  -7   29.40    4.20
  -5   6  -7   41.00   14.50
  -6   6   7   57.79    7.50
   6  -6   7   53.89    7.30
  -6   6   7   40.30   11.90
   6   6  -7   58.59    6.00
   6   6   7   54.19    6.40
  -6   6  -7   45.30   14.50
   7   6  -7   27.40    3.50
   7   6  -7    6.60   14.40
  -7   6   7   28.40    4.10
   7  -6   7   19.90    3.90
   7   6   7   24.40    3.60
   7  -6  -7   39.70   12.30
   0  -7  -7   94.19    8.80
   0   7  -7   67.59   12.80
   0  -7   7   87.99    8.20
  -1  -7  -7  113.29   10.20
   1  -7   7  124.99    9.80
  -1  -7   7  101.29   10.50
   1  -7  -7  107.19   10.40
  -1   7  -7  108.59   10.40
  -1   7  -7  113.79   16.20
  -2  -7  -7  120.99   11.20
  -2   7   7  124.09   16.10
  -2   7  -7  127.99   17.90
  -2  -7   7  135.79   13.20
  -2   7  -7  161.88   16.20
   2  -7  -7  129.39   12.20
   3   7  -7   10.00    2.70
  -3  -7  -7   10.30    2.90
  -3  -7  -7   11.80    3.20
   3  -7   7   10.80    2.50
  -3   7   7   12.90    5.40
  -3  -7  -7    4.40   21.60
  -3  -7  -7    9.70    5.60
  -3   7  -7   11.00    8.60
   3  -7  -7   15.00    3.70
  -3   7  -7    9.50    4.20
  -3  -7   7   -2.20   12.20
  -3  -7   7    9.50    4.30
  -4   7   7   40.60    6.10
  -4   7   7   47.90   14.20
   4   7  -7   33.40    5.00
  -4   7   7   47.10   12.20
  -4  -7  -7   26.30   10.10
  -4  -7   7   30.40    6.70
   4  -7  -7   38.30    6.70
   4  -7  -7   37.10    4.20
  -4   7  -7   26.20    8.00
   4   7   7   27.60    5.20
  -4   7  -7   34.60    5.80
   4  -7  -7   42.40    6.90
  -4  -7   7   14.50   21.60
  -4   7  -7   29.00   14.20
  -5   7   7   38.70    6.30
  -5  -7  -7   10.80   10.10
  -5   7   7   28.60    8.70
   5  -7   7   38.90    6.10
   5   7  -7   34.40    4.60
  -5   7  -7   27.50   10.20
   5  -7  -7   26.00    4.90
   5   7   7   25.90    5.20
  -5   7  -7   29.70    5.70
  -5   7  -7   29.30   14.30
   5  -7  -7   30.50    4.00
  -5  -7   7   26.40    7.50
   6  -7   7   10.70    3.00
  -6   7   7   11.20    3.60
   6   7  -7   -3.60   15.70
   6   7  -7   10.60    2.20
  -6   7   7    2.50    7.10
  -6  -7  -7   22.20   16.60
  -6   7  -7    1.40   11.40
  -6   7  -7    0.20   15.20
   6   7   7    7.30    2.20
   7  -7   7    4.90    1.90
   7   7  -7    7.40    1.60
  -7   7   7    7.00    2.00
  -7  -7  -7    0.90    5.60
  -7  -7   7   -2.30    7.80
  -7   7  -7   -7.00   14.00
   7   7   7    7.30    2.00
   7  -7  -7   10.60    6.50
   0  -8  -7   80.39    8.30
   0  -8   7   77.79    7.90
   0   8  -7   62.09   13.60
  -1  -8  -7  414.36   30.10
  -1   8  -7  394.06   39.70
  -1   8  -7  392.86   30.30
  -1  -8   7  423.56   30.80
   1  -8  -7  413.36   30.40
   2  -8   7  226.78   18.60
  -2  -8  -7  212.38   18.00
   2  -8  -7  232.68   18.90
  -2   8  -7  245.98   27.70
  -2   8  -7  211.48   19.80
  -2  -8   7  232.98   20.00
  -3  -8  -7    7.60    4.60
   3   8  -7    4.90    2.30
   3  -8   7    1.80    2.90
  -3   8   7    2.90    3.10
  -3   8   7    7.60    4.20
  -3  -8  -7   11.00    3.30
  -3  -8  -7    8.10   19.30
  -3  -8   7    8.20    3.30
   3  -8  -7    2.20    2.70
  -3   8  -7   12.90    3.60
  -3   8  -7    4.10    9.90
  -3   8  -7   11.80    5.30
  -3  -8   7   11.80   13.60
  -4  -8  -7   -6.40    9.10
  -4   8   7    3.50    5.60
  -4  -8  -7    7.50    7.20
   4   8  -7    3.60    1.80
  -4   8   7    3.00    3.90
  -4   8   7    1.70    2.10
   4  -8  -7    6.00    2.50
  -4   8  -7   -6.70    3.90
  -4  -8   7  -14.10   18.90
   4  -8  -7   -1.40    3.30
   4  -8  -7    5.50    3.70
  -4   8  -7    4.90    2.60
  -4   8  -7    6.80   10.90
   4   8   7   -0.30    1.70
  -4  -8   7    0.90    3.80
  -5   8   7    9.70    3.40
  -5  -8  -7   -0.70    8.00
  -5  -8  -7   12.10   17.10
  -5   8   7   12.50    9.30
   5   8  -7    9.20    2.40
  -5   8   7    7.80    7.90
   5   8  -7   -9.00   22.00
  -5  -8   7   -0.60    5.20
   5  -8  -7   11.50    2.30
  -5   8  -7   13.00   16.30
  -5   8  -7   13.90    8.20
   5  -8  -7    4.40    3.30
   5   8   7    7.00    2.80
  -5   8  -7    8.10    3.10
   6   8  -7  -10.40   25.80
   6  -8   7    5.40    2.30
  -6   8   7    6.70    7.80
   6   8  -7    3.20    1.50
  -6  -8  -7    2.40    2.30
  -6   8   7    2.40    1.70
  -6  -8  -7   -3.00    7.00
   6   8   7    1.50    1.40
  -6   8  -7    8.40   15.60
   7  -8   7    3.90    1.80
  -7   8   7    8.50    2.20
  -7  -8  -7   -3.50    4.20
  -7  -8   7   11.90   10.50
   7   8   7    5.80    1.50
   7  -8  -7    6.70    6.10
   0  -9  -7   37.60    5.90
   0   9  -7   23.10    9.90
   0  -9   7   49.40    5.70
  -1  -9  -7  560.54   41.20
  -1  -9   7  561.14   41.40
  -1   9  -7  610.24   54.09
   1  -9  -7  573.44   41.60
  -1   9  -7  581.64   42.00
   2  -9   7  139.79   13.70
  -2  -9  -7  150.28   13.50
   2  -9  -7  151.78   14.10
  -2  -9   7  130.69   16.40
  -2   9  -7  160.18   23.40
  -2   9  -7  143.59   15.50
  -3   9   7    9.60    4.80
  -3  -9  -7   15.90    4.60
   3   9  -7   15.40    3.00
  -3  -9  -7   12.10    5.20
   3  -9   7   10.30    3.90
  -3   9   7   18.50    4.50
  -3  -9  -7    6.40    4.80
  -3  -9  -7   -4.00   19.40
  -3   9  -7   13.20   10.90
  -3   9  -7   10.90    3.30
  -3  -9   7   -1.00   10.30
  -3  -9   7    8.40    3.80
   3   9   7   10.70    3.10
   3  -9  -7   15.00    4.10
  -3   9  -7   25.30    9.00
   3  -9  -7   12.10    2.70
  -4  -9  -7   -2.60   13.60
  -4  -9  -7    9.20    5.10
   4   9  -7   20.10    5.20
  -4  -9   7   36.40   23.30
   4  -9  -7   24.50    3.10
   4   9   7   20.10    3.80
  -4   9  -7   16.30    4.00
  -4   9  -7   15.70    8.40
  -4   9  -7   13.30   12.30
   4  -9  -7   15.10    4.40
   4  -9  -7   18.80    5.20
  -4  -9   7    4.90    5.80
   4  -9  -7   25.30    4.20
  -5   9   7   41.70    6.60
   5   9  -7   43.30    5.10
  -5   9   7   25.30   13.40
  -5   9   7   45.00   12.60
   5  -9  -7   37.60    4.50
   5   9   7   43.90    5.60
  -5   9  -7   39.00    6.20
  -5   9  -7   38.00   24.50
  -5  -9   7   32.50    9.30
  -5   9  -7   19.70    9.40
  -6   9   7    9.90    3.20
  -6  -9  -7   11.20   12.20
  -6  -9  -7   13.30    3.40
   6  -9   7   12.60    3.40
   6   9  -7   16.10    2.60
   6   9   7   12.00    2.90
  -6  -9   7  -19.80   16.10
   7  -9   7   15.40    3.80
  -7   9   7   13.10    3.80
   7   9   7   21.70    3.40
   0 -10   7   63.09    7.40
   0  10  -7   63.79   15.90
   0 -10  -7   64.39    8.10
  -1 -10  -7   40.10    6.20
  -1  10  -7   39.40   15.80
  -1 -10   7   49.00    6.90
   1 -10  -7   38.40    6.50
  -1  10  -7   36.50    7.10
   2 -10   7   77.89    9.10
   2  10  -7   82.09    7.20
  -2 -10  -7   73.59    9.00
   2 -10  -7   64.89    7.40
   2 -10  -7   73.99    9.40
  -2  10  -7   73.89    8.40
  -2 -10   7   62.49    9.40
  -2  10  -7   76.69   16.60
  -2  10  -7   72.49   11.10
  -3  10   7   30.50    6.90
  -3 -10  -7    7.80   20.60
  -3 -10  -7   47.70    7.80
  -3  10   7   47.70   13.40
   3  10  -7   46.00    5.00
  -3 -10  -7   30.40    6.50
   3 -10   7   36.00    6.90
  -3  10  -7   43.10    9.40
  -3 -10   7   45.40   10.90
   3 -10  -7   34.80    6.60
   3 -10  -7   32.90    4.70
  -3  10  -7   37.40    6.00
   3  10   7   43.80    5.70
  -3 -10   7   23.80   16.70
  -4  10   7   30.20    5.70
   4  10  -7   37.40    4.50
  -4 -10  -7   32.50    8.50
  -4  10   7   37.20   11.70
   4 -10  -7   33.10    5.30
  -4  10  -7   19.60    9.80
   4 -10  -7   29.40    3.90
  -4  10  -7    3.70   14.90
  -4 -10   7   46.80    9.60
  -4  10  -7   31.60    5.60
   4  10   7   28.80    4.80
  -5  10   7   34.20    6.30
  -5  10   7   49.80   13.40
  -5  10  -7   20.20   27.30
   5  10   7   30.60    5.00
   5 -10  -7   46.00    5.80
  -5  10  -7   26.20   12.80
  -6 -10  -7   22.90    4.50
  -6  10   7   37.70    5.40
   6  10  -7   39.10    3.90
  -6  10   7   17.90    9.40
   6 -10   7   36.10    5.40
   6  10   7   30.20    4.20
  -7  10   7    9.90    2.40
   7 -10   7   10.20    2.60
  -7 -10  -7   -0.60    5.60
   7 -10  -7   19.90    7.70
   7  10   7   12.90    1.80
   0  11  -7    3.20    8.30
   0 -11   7    5.00    2.60
   0 -11  -7    3.20    2.20
   1  11  -7  137.79   11.30
  -1 -11  -7  128.19   13.50
  -1  11  -7  126.69   14.10
  -1  11  -7  134.19   12.60
  -1 -11   7  139.49   13.60
   1 -11  -7  156.68   14.60
  -1  11  -7  131.99   23.80
  -2 -11  -7   29.10    6.70
   2 -11   7   36.10    7.60
  -2  11   7   51.09    7.40
  -2 -11  -7   51.29    7.60
  -2 -11  -7   41.10   39.80
   2  11  -7   51.89    5.30
  -2  11  -7   28.30   13.70
   2 -11  -7   46.60    7.80
  -2  11  -7   45.30    6.70
  -2 -11   7   47.70    7.50
   2  11   7   34.50    5.50
  -2  11  -7   42.90    9.40
   2 -11  -7   51.89    7.80
   3 -11   7   33.60    7.90
  -3  11   7   30.90    6.90
  -3  11   7   49.30   14.90
  -3 -11  -7   31.30    6.70
   3  11  -7   38.40    4.50
  -3 -11  -7   21.70    7.40
   3 -11  -7   43.40    9.00
  -3  11  -7   31.30   17.20
  -3 -11   7   38.90    7.80
  -3  11  -7   34.10    5.50
   3  11   7   35.60    5.00
   3 -11  -7   33.20    5.10
  -4  11   7   63.29    8.70
   4  11  -7   77.19    7.00
  -4  11   7   63.29   14.60
  -4 -11  -7   70.49    9.50
   4 -11  -7   61.59    6.60
  -4  11  -7   69.29    8.40
   4  11   7   68.19    7.20
  -4 -11   7   65.99   10.70
   4 -11  -7   54.19    6.80
   4 -11  -7   84.69   12.20
  -5 -11  -7   27.90   16.10
  -5  11   7   52.59    7.80
  -5  11   7   49.00   13.30
   5  11  -7   54.19    5.70
  -5  11  -7   49.40    7.10
   5  11   7   52.49    6.10
   5 -11  -7   61.99    5.60
   6  11  -7   17.60    3.20
  -6  11   7   13.20    3.40
  -6 -11  -7   15.70    4.80
   6 -11   7   10.80    3.20
  -6 -11  -7   12.10   10.00
   6  11   7   14.50    2.80
   0 -12  -7    4.10    3.50
   0  12  -7    7.10    7.90
   0 -12   7    4.20    2.70
   0 -12  -7    6.90    3.60
   0  12  -7    4.80    2.00
  -1 -12  -7   45.70    7.20
   1  12  -7   46.50    4.90
  -1  12   7   32.10    6.00
   1  12  -7   11.70   11.60
  -1 -12  -7   33.10    6.40
   1 -12  -7   31.90    6.00
  -1  12  -7   14.10   12.10
  -1  12  -7   38.80    5.80
  -1 -12   7   32.30    6.10
   1 -12  -7   34.90    6.90
  -2 -12  -7   89.09   34.10
   2 -12   7  104.29   12.00
  -2 -12  -7   76.59   10.30
  -2 -12  -7  111.39   12.30
   2  12  -7  105.19    8.70
  -2  12   7   85.29   10.70
  -2 -12   7   93.59   12.00
   2  12   7   95.09    8.70
   2 -12  -7   83.19   11.50
   2 -12  -7   87.29    8.60
  -2  12  -7  101.89   10.40
  -2  12  -7  113.19   28.20
   2 -12  -7   96.79   11.60
  -3 -12  -7  118.19   13.30
  -3  12   7  132.09   24.60
   3  12  -7  146.19   12.90
  -3 -12  -7  169.98   22.70
  -3 -12   7  110.99   14.10
   3  12   7  119.89   10.70
   3 -12  -7  108.69   10.30
  -3  12  -7  116.99   31.00
   3 -12  -7  121.19   13.90
  -4 -12  -7   15.60    4.80
  -4  12   7   14.90    4.60
   4  12  -7   24.50    3.70
  -4  12   7   25.50   10.00
  -4 -12  -7    8.00   13.50
   4 -12  -7   21.60    3.70
  -4  12  -7   39.30   23.20
   4 -12  -7   18.50    3.40
   4  12   7   20.30    3.80
  -4 -12   7   10.20    5.50
  -4  12  -7   30.80    5.50
   4 -12  -7   29.40    9.40
   5 -12   7   33.80    6.10
  -5 -12  -7   20.30   14.70
  -5  12   7   29.80    5.80
   5  12  -7   42.50    4.60
  -5  12   7   39.50   11.20
   5  12   7   42.20    4.80
  -5  12  -7   31.20    5.30
   5 -12  -7   36.10    4.30
   6 -12   7    2.00    1.90
  -6  12   7    1.60    1.80
   6  12  -7    2.20    1.10
  -6 -12  -7    5.20    9.40
  -6 -12  -7    2.90    1.80
   6  12   7    2.60    1.20
   0 -13  -7    0.30    2.80
   0 -13  -7    9.00    3.10
   0  13  -7    1.60    1.80
   0 -13   7   -0.60    1.90
   0  13  -7    4.00   13.20
   0 -13  -7    2.90    2.60
   1 -13   7   98.69   12.40
  -1  13   7  110.99   11.10
   1  13  -7  113.29    9.40
  -1 -13  -7   82.29   10.80
   1  13  -7   59.29   21.10
  -1 -13  -7  102.39   12.20
  -1  13  -7  113.99   27.50
  -1  13  -7   95.69   10.10
  -1 -13   7  101.89   11.60
   1 -13  -7  104.79   12.60
   1  13   7  102.69    9.20
  -2  13   7   34.80   11.50
  -2 -13  -7   39.00    6.90
  -2 -13  -7   65.89   29.10
   2  13  -7   15.60   17.20
  -2  13   7   46.00    7.10
   2 -13   7   49.70    9.60
   2  13  -7   51.49    5.40
  -2 -13  -7   57.49    9.60
   2 -13  -7   57.09    8.70
   2 -13  -7   46.70    5.50
  -2 -13   7   38.40    7.70
  -2  13  -7   50.09    7.00
  -2  13  -7   40.00   18.10
   2 -13  -7   46.50    7.30
   2  13   7   49.00    5.70
  -3 -13  -7   61.69    8.80
  -3  13   7   45.90    7.90
   3  13  -7   63.39    6.40
  -3  13   7   72.19   19.30
  -3 -13  -7   61.09   12.30
  -3 -13  -7   20.10   22.60
   3  13   7   71.99    6.90
   3 -13  -7   69.59    6.70
  -3  13  -7  111.19   27.80
   3 -13  -7   65.09   10.20
  -3  13  -7   65.69    8.20
  -3 -13   7   58.29    9.50
  -4  13   7    0.60    1.80
   4  13  -7    2.30    1.20
  -4 -13  -7    3.70   12.40
  -4 -13  -7    1.90    2.10
  -4 -13  -7   -3.00    2.30
  -4  13  -7  -12.70   27.10
  -4 -13   7   -1.10    4.60
   4 -13  -7   -0.10    1.00
  -4  13  -7   -0.80    2.00
   4  13   7    0.40    1.20
   4 -13  -7    1.20    1.80
   5 -13   7   41.40    6.00
   5  13  -7   41.10    4.40
  -5 -13  -7   13.00   16.50
  -5  13   7   32.80   11.80
  -5  13   7   33.90    6.00
   5  13   7   37.90    4.80
   5 -13  -7   45.40    4.60
  -5  13  -7   46.20    6.00
   6  13  -7    3.90    1.20
  -6  13   7    5.80    2.10
  -6 -13  -7    1.60    1.70
   6 -13   7    6.60    2.20
  -6 -13  -7    3.20    8.30
   6  13   7    7.90    1.80
   0 -14  -7   91.59   11.90
   0 -14  -7  126.79   14.00
   0  14   7  137.89   11.20
   0 -14  -7  121.09   11.30
   0  14  -7  116.99   10.70
   1  14  -7   86.19    8.00
   1  14  -7   49.50   21.10
  -1  14   7   96.69    9.30
   1 -14   7   79.79   11.00
  -1 -14  -7   88.69   11.40
  -1 -14  -7   68.99    9.40
  -1  14  -7  105.59   24.70
   1 -14  -7   85.09   11.60
   1 -14  -7   66.89    9.10
  -1  14  -7   87.79    8.90
  -1 -14   7   70.69    9.80
   1  14   7   74.99    7.70
  -2  14   7   37.50   12.80
  -2  14   7   32.90    7.40
   2  14  -7   34.50    4.40
   2 -14   7   28.90    7.00
   2 -14  -7   41.30    7.80
   2 -14  -7   34.80    4.60
  -2 -14   7   38.30    7.80
   2 -14  -7   33.20    6.50
  -2  14  -7   19.30   19.50
  -2  14  -7   42.50    6.10
  -3 -14  -7   -1.10   15.00
   3  14  -7    2.00    1.10
  -3  14   7    4.10    2.20
  -3 -14  -7    5.10    3.50
  -3 -14  -7  -15.10    8.40
  -3  14   7   -1.80    7.00
  -3 -14  -7   -0.30    1.20
   3  14  -7   -1.60   26.00
  -3  14  -7   22.20   35.30
   3 -14  -7    6.70    1.90
   3 -14  -7    8.60    5.80
  -3 -14   7    2.60    4.10
  -3  14  -7    3.50    2.20
   3  14   7    3.40    1.70
  -4  14   7   75.99   14.70
  -4  14   7   47.20    7.70
  -4 -14  -7   30.30    7.00
  -4 -14  -7   45.50   19.40
   4  14  -7   48.80    5.50
   4 -14  -7   42.90    5.20
   4 -14  -7   51.59    5.60
  -4  14  -7   50.99    6.80
   4  14   7   50.79    5.50
  -4  14  -7   22.90   33.10
   5  14  -7    7.40    1.90
  -5 -14  -7    4.00    1.80
  -5  14   7   10.40    3.00
  -5 -14  -7   18.70   11.50
   5 -14   7    6.80    2.80
  -5  14   7   23.80   10.20
   5  14   7   11.80    2.60
  -5  14  -7    6.40    2.70
  -6  14   7    6.80    2.10
  -6 -14  -7    7.70    2.00
   6  14  -7    7.40    1.30
   6 -14   7    6.40    1.90
   6 -14  -7   18.00    6.50
   6  14   7    7.80    1.60
   0 -15   7  107.29   14.10
   0  15  -7  120.29   32.80
   0 -15  -7   96.59   12.20
   0  15  -7  128.99   13.30
   0  15   7  125.39   10.70
   0 -15  -7  102.19   10.30
   0 -15  -7  101.69   13.70
  -1 -15  -7   12.40    4.60
  -1 -15  -7   11.70    3.30
   1  15  -7   20.10    3.40
  -1  15   7   16.20    4.60
   1 -15   7    5.50    4.60
  -1  15  -7   30.80   21.50
   1 -15  -7   14.70    5.80
   1 -15  -7    7.40    2.90
  -1  15  -7   12.80    3.40
  -1 -15   7   10.70    4.20
   2  15  -7   98.99   31.20
   2 -15   7  101.29   14.90
  -2  15   7  115.89   12.10
  -2 -15  -7   95.49   11.80
  -2 -15  -7  114.59   15.30
  -2  15   7  116.39   19.20
   2  15  -7  117.79   10.00
  -2  15  -7   74.79   32.70
   2  15   7  122.19   10.00
   2 -15  -7  102.99   11.40
   2 -15  -7  125.89   14.00
   2 -15  -7  110.89    9.90
  -2  15  -7  116.29   11.40
  -2 -15   7  117.29   13.90
  -3  15   7   84.19    9.50
  -3 -15  -7   57.99    9.30
   3  15  -7   83.79    7.40
  -3  15   7   42.60   15.50
  -3  15  -7   72.79   36.00
   3 -15  -7   86.59   13.10
  -3  15  -7   64.99    8.20
  -3 -15   7   63.19   11.00
   3  15   7   71.29    7.10
   3 -15  -7   67.39    6.80
  -4  15   7   15.60    4.30
  -4  15   7   12.00    8.70
   4  15  -7   18.00    3.10
  -4 -15  -7   19.70    4.30
  -4  15  -7   30.30    4.80
  -5 -15  -7    6.30    2.50
  -5  15   7   11.80    3.40
   5 -15   7    8.50    2.60
   5  15  -7   12.60    2.80
  -5  15  -7    2.50    3.40
   5  15   7    8.60    2.20
   5 -15  -7    8.10    1.90
  -6 -15  -7   14.30    2.70
  -6  15   7   17.20    3.20
   6 -15   7   14.60    2.70
   6  15   7   18.70    2.20
   0  16   7   -2.00    1.40
   0 -16  -7   -0.10    3.80
   0  16  -7    0.30    1.40
   0 -16  -7    2.30    1.80
   0 -16   7    3.20    4.30
  -1  16   7   16.10    3.80
  -1 -16  -7   15.40    6.10
  -1 -16  -7   10.20    3.30
   1  16  -7   13.60   27.60
  -1 -16  -7   17.90    4.20
   1 -16   7   20.00    6.40
   1  16  -7   18.30    3.80
   1 -16  -7   25.20    3.70
   1 -16  -7   17.30    6.60
  -1 -16   7   16.20    5.90
  -1  16  -7   74.89   24.90
   1  16   7   18.60    3.30
   1 -16  -7   18.80    4.40
  -1  16  -7   21.70    4.20
  -2  16   7   36.50    5.90
  -2 -16  -7   28.50    8.70
  -2  16   7   26.90   10.30
   2  16  -7   33.80    4.40
   2 -16   7   34.10    9.80
  -2 -16  -7   27.20    4.90
  -2 -16  -7   31.10    6.10
   2 -16  -7   30.10    5.90
   2 -16  -7   32.80    4.50
  -2  16  -7   37.10    5.60
   2  16   7   45.00    4.80
  -2 -16   7   33.00    9.90
  -2  16  -7   30.90   29.40
   2 -16  -7   28.20    7.90
  -3  16   7   86.89   12.70
  -3 -16  -7   72.79    9.80
   3  16  -7   86.49    9.20
  -3  16   7   96.39   18.50
   3  16   7   76.09    7.20
   3 -16  -7   71.39    7.20
  -3  16  -7   61.69    8.30
  -4  16   7   -4.70    6.60
  -4 -16  -7    7.40    2.80
  -4 -16  -7    1.20    2.70
  -4  16   7    9.60    2.90
  -4 -16  -7    4.00    1.90
   4  16  -7    7.60    1.80
   4  16   7    8.80    2.20
   4 -16  -7    7.80    2.00
  -4  16  -7    6.60    2.50
  -5  16   7    3.20    1.80
   5 -16   7   -0.10    1.30
  -5 -16  -7    0.20    1.30
   5  16  -7    0.80    0.90
   5 -16  -7    1.50    1.10
   5  16   7   -0.40    0.90
   0 -17  -7  208.08   15.80
   0 -17   7  210.88   22.40
   0 -17  -7  203.28   20.60
   0  17  -7  199.28   16.40
   0  17   7  198.18   16.50
   0 -17  -7  182.38   18.20
   1  17  -7    6.00    2.10
  -1 -17  -7    2.20    6.40
  -1 -17  -7    6.70    3.40
  -1 -17  -7    7.30    3.10
   1 -17   7   10.30    8.90
  -1  17   7    5.70    2.30
   1 -17  -7    3.40    2.70
  -1 -17   7   18.50    9.90
   1  17   7   10.30    2.60
   1 -17  -7   12.80    7.00
  -1  17  -7    8.90    2.60
   1 -17  -7    8.50    2.80
  -2  17   7   43.90   11.50
  -2 -17  -7   36.30    6.60
  -2 -17  -7   38.30    5.80
  -2  17   7   51.69    6.60
   2  17  -7   44.10    5.10
   2  17   7   51.09    5.60
   2 -17  -7   43.30    5.10
  -2  17  -7   41.80    6.00
  -3 -17  -7    8.80    3.10
  -3  17   7   26.60   12.30
   3  17  -7   14.80    2.60
  -3 -17  -7   13.80    3.90
  -3  17   7   14.20    3.90
  -3  17  -7    9.40    2.80
   3  17   7   12.70    2.70
   3 -17  -7   15.10    3.00
   4  17  -7   27.80    3.40
  -4 -17  -7   26.90    4.30
  -4 -17  -7   21.00    4.80
  -4 -17  -7   25.60    4.40
  -4  17   7   26.00    4.80
   4  17   7   33.90    3.80
  -4  17  -7   29.30    4.60
   4 -17  -7   30.60    3.80
   5  17  -7    1.60    1.20
  -5 -17  -7    2.30    1.30
  -5  17   7    1.30    1.40
   5 -17   7    3.10    1.80
   5 -17  -7    1.40    3.60
  -5 -17   7    0.20    1.10
   5  17   7    0.00    1.10
   5 -17  -7    2.10    1.10
   0 -18  -7  104.19   12.30
   0  18  -7  121.99   10.80
   0  18   7  118.39   11.10
  -1 -18  -7    7.80    3.80
  -1 -18  -7   19.70    4.10
   1  18   7   15.10    3.50
   1 -18  -7   13.60    4.20
   1 -18  -7    8.00    3.60
  -2  18   7    7.90    2.60
  -2  18   7    4.70    5.60
   2  18  -7    7.90    2.40
  -2 -18  -7    3.60    2.10
  -2  18  -7    0.20    1.50
  -2 -18   7   -1.60    2.10
   2 -18  -7    7.30    2.60
   2 -18  -7    5.80    1.60
   2  18   7    3.60    1.50
  -3 -18  -7   19.80    3.10
  -3 -18  -7   10.90    2.80
  -3  18   7   15.30    9.90
   3  18  -7   16.80    2.70
  -3 -18  -7   14.40    3.70
  -3  18   7   16.50    4.00
  -3  18  -7   10.80    2.80
   3 -18  -7   14.80    2.90
   3  18   7   14.10    2.60
   4  18  -7   11.50    2.00
  -4 -18  -7    7.60    2.60
  -4  18   7   14.30    3.40
  -4 -18  -7    7.50    2.30
  -4  18  -7    8.00    2.90
   4 -18  -7   13.20    2.10
   4  18   7   12.50    2.20
  -5  18   7    4.80    1.70
   5 -18  -7    1.80    0.90
   5  18   7    1.00    0.70
   5 -18  -7    2.90    4.60
  -5 -18   7   -0.10    0.80
   0 -19  -7    9.80    2.60
   0  19   7    5.60    2.10
   0  19  -7    4.80    1.70
   0 -19  -7    6.60    3.00
   1  19  -7   21.00    3.60
  -1 -19  -7   25.70    4.40
  -1  19   7   20.90    4.00
  -1  19   7   27.40    9.50
  -1 -19  -7   17.80    4.60
  -1  19  -7   24.10    3.90
   1 -19  -7   23.80    5.10
   1  19   7   26.90    3.70
   1 -19  -7   25.60    3.60
   2  19  -7    4.20    1.50
   2 -19   7    5.10    2.60
  -2 -19  -7    5.30    2.30
  -2 -19  -7    8.00    2.20
  -2  19   7    4.30    9.70
  -2  19   7    5.20    2.00
   2 -19  -7    6.00    1.70
  -2  19  -7    7.30    2.30
   2  19   7    8.50    2.00
   2 -19  -7    4.90    2.40
  -3 -19  -7    5.90    1.70
  -3 -19  -7    4.50    2.90
  -3  19   7    5.30    2.20
  -3 -19  -7    2.30    1.70
   3  19  -7    4.20    1.40
   3  19   7    5.10    1.40
   3 -19  -7    7.90    8.40
   3 -19  -7    2.00    1.10
  -3  19  -7    3.00    1.70
   3 -19  -7    7.50    1.80
  -3 -19   7    3.00    2.00
   4  19  -7    4.60    1.10
  -4 -19  -7    4.80    1.80
  -4  19   7    3.50    1.60
   4  19   7    1.90    0.90
  -4 -19   7   -0.40    1.00
   4 -19  -7    4.30    1.30
  -4 -19   7    1.10    1.20
   4 -19  -7    8.70    8.70
   0 -20  -7   14.90    3.00
   0  20   7   15.60    3.30
   0  20  -7   16.10    3.00
  -1 -20  -7    3.40    1.90
  -1  20   7    8.00    2.70
  -1  20   7    5.60    8.70
   1  20  -7    8.60    2.10
   1 -20   7    1.40    2.40
  -1 -20  -7    1.80    2.50
  -1 -20  -7    8.20    2.50
  -1 -20  -7    8.00    2.10
   1 -20  -7    4.10    2.40
  -1  20  -7    3.60    2.00
   1  20   7    6.50    2.00
   1 -20  -7    7.70    2.00
  -2 -20  -7   20.60    3.20
  -2  20   7   24.40    4.20
   2  20  -7   26.60    3.40
  -2 -20  -7   30.00    4.10
   2 -20  -7   27.40    3.40
   2 -20  -7   19.50    3.90
   2  20   7   30.40    3.70
   2 -20  -7   31.60    3.60
  -2  20  -7   23.10    4.00
  -3  20   7   17.00    3.00
  -3 -20  -7    8.80    2.30
  -3 -20  -7   18.10    3.70
   3  20  -7   10.70    2.10
   3  20   7   14.80    2.40
   3 -20  -7   13.40    2.10
  -3 -20   7    8.00    2.10
  -3  20  -7   11.00    2.30
  -4 -20  -7   23.20    2.60
  -4  20   7   19.60    3.00
   4 -20  -7   14.80    2.60
   4  20   7   19.30    2.40
   0 -21  -7   -0.40    1.20
   0 -21  -7   -0.30    1.10
   0  21   7    0.40    1.10
   0  21  -7    2.50    1.30
   0 -21  -7   -0.80    0.80
  -1 -21  -7   33.80    5.50
  -1  21   7   43.50    5.50
  -1 -21  -7   45.40    4.60
   1  21  -7   32.90    5.50
  -1  21  -7   37.40    4.50
   1 -21  -7   33.00    4.80
   1 -21  -7   45.30    4.40
  -2  21   7   10.10    2.50
   2  21  -7    8.80    1.90
  -2 -21  -7    6.70    2.40
  -2 -21  -7   14.40    2.30
  -2 -21  -7   18.00    3.60
   2  21   7   12.00    2.30
   2 -21  -7   14.30    2.20
   2 -21  -7   14.50    2.10
  -2  21  -7   12.40    2.30
  -3 -21  -7    4.30    1.40
  -3 -21  -7    1.80    1.10
  -3  21   7    6.60    2.20
   3  21  -7    4.00    1.30
  -3 -21  -7    2.80    1.30
  -3 -21   7    1.40    1.10
   3 -21  -7    5.40    1.60
   3  21   7    4.50    1.20
   0  22   7    4.50    1.60
   0  22  -7   -1.10    1.10
   0 -22  -7    1.50    0.90
   0 -22   7    1.70    1.50
   0 -22  -7    1.60    1.30
   1 -22   7   27.40    3.70
   1  22  -7   31.80    4.20
  -1 -22  -7   29.10    3.30
  -1  22   7   23.60    3.60
  -1 -22  -7   24.80    4.30
  -1  22  -7   29.00    3.80
   1 -22  -7   36.80    3.50
   1  22   7   33.60    3.70
   1 -22  -7   24.80    3.90
  -2  22   7   11.50    2.50
  -2 -22  -7   11.70    1.90
   2  22  -7    9.20    1.90
  -2 -22  -7    7.60    2.10
  -2  22  -7    7.00    2.30
   2 -22  -7   15.00    1.90
   2  22   7   10.30    1.90
   0 -23  -7    4.90    1.20
   0  23  -7    5.30    1.30
   0  23   7    2.80    1.20
   0 -23  -7    3.10    1.50
   0 -23   7    0.50    1.30
   1  23  -7   23.40    3.90
  -1 -23  -7   20.90    3.20
  -1 -23  -7   26.60    2.80
  -1  23   7   26.60    3.60
   1 -23  -7   27.60    3.70
   1 -23  -7   26.80    2.60
   0   0  -8 1704.63  108.49
   0   0  -8 1684.53  109.19
   0   0  -8 1674.43  108.69
   1   0   8  149.59   10.30
   1   0   8  151.48   10.10
  -1   0   8  147.99   13.00
   1   0  -8  145.59   11.60
   1   0  -8  148.39   13.50
  -1   0  -8  157.68   12.30
  -1   0  -8  142.99   10.80
  -1   0   8  149.09   12.90
  -2   0   8  310.07   24.90
  -2   0  -8  305.87   23.40
  -2   0   8  280.67   23.90
   2   0  -8  310.67   22.10
   2   0  -8  301.57   28.10
  -2   0  -8  296.07   24.90
  -3   0  -8  212.28   20.50
  -3   0   8  162.98   24.20
  -3   0  -8  183.18   17.60
  -3   0   8  172.88   17.50
  -3   0   8  179.38   18.40
  -4   0   8  338.97   31.10
  -4   0  -8  357.66   30.30
  -4   0   8  329.87   29.40
   4   0  -8  310.47   24.70
  -4   0  -8  373.06   34.60
   5   0   8   48.40    7.20
  -5   0   8   57.39    7.50
   5   0  -8   63.69    9.70
  -5   0   8   68.49   14.40
  -5   0  -8   39.90   22.80
  -5   0   8   53.49   12.00
  -6   0   8    2.50    6.20
  -6   0  -8    7.60   17.10
  -6   0   8    2.20    1.50
  -6   0  -8    4.70   13.30
   6   0   8    6.00    2.70
   6   0  -8    4.20    2.60
   7   0   8   36.90    4.80
  -7   0  -8    9.90   14.70
  -7   0   8   40.30    4.90
   0   1  -8    5.30    2.40
   0   1  -8    6.70    2.10
   0  -1   8    3.80    1.50
   0   1  -8    6.70    1.70
  -1  -1  -8   48.60    4.50
   1   1  -8   46.20    5.00
  -1   1   8   52.09    6.30
   1   1  -8   43.40    7.30
  -1  -1  -8   48.80    5.10
  -1  -1   8   53.99    6.30
   1  -1  -8   56.49    5.40
  -1   1  -8   63.09    6.70
   1  -1  -8   52.09    6.50
  -1  -1   8   55.19    6.20
  -2  -1  -8   31.10    7.50
  -2   1   8   24.30    4.70
  -2   1   8   30.90    5.60
  -2  -1   8   24.50    4.70
  -2  -1   8   21.20    8.50
   2  -1  -8   25.10    3.60
  -2   1  -8   24.30    4.40
  -2  -1   8   22.90    8.80
  -2   1  -8   26.90    5.80
   2  -1  -8   30.40    8.10
  -3   1   8   93.69   12.00
  -3   1   8   80.59   10.70
  -3  -1  -8   85.39   10.60
  -3  -1  -8  105.29   13.30
  -3   1   8   99.79   20.40
  -3   1  -8   79.69   12.60
  -3  -1   8   88.39   11.00
  -3   1  -8   94.09   10.70
  -3  -1   8  110.39   19.00
   3  -1  -8   86.19    8.70
  -3  -1   8   87.49   11.40
  -4  -1  -8   13.10    6.20
  -4   1   8    3.50    2.80
  -4   1   8    6.20    3.10
  -4   1   8    5.90    4.00
  -4  -1  -8    6.70    3.70
   4  -1   8    3.60    2.60
   4   1  -8    9.20    2.90
  -4   1  -8    4.70    6.20
  -4  -1   8    3.90    4.00
   4  -1  -8    4.70    2.80
  -4  -1   8    3.70    2.30
   4   1   8    5.30    2.90
  -4  -1   8    5.60    3.70
  -4   1  -8    3.90    2.80
   5  -1   8    7.60    2.30
  -5  -1  -8    5.20    9.60
   5   1  -8   21.10   13.30
  -5   1   8    4.00    4.90
  -5   1   8    2.40    4.30
  -5   1   8    3.70    1.90
  -5  -1   8   13.80    5.60
   5  -1  -8   25.40   14.40
  -5   1  -8   14.00   11.80
   5   1   8    9.90    2.80
  -5  -1   8    7.60    5.00
  -5   1  -8   -1.40    5.50
  -5  -1   8    5.30    2.10
  -6   1   8  148.59   14.30
  -6  -1  -8  168.18   35.40
   6  -1   8  148.39   14.50
  -6   1   8  132.69   19.60
   6   1  -8  131.39   12.40
  -6  -1   8  125.29   19.50
  -6   1  -8  107.69   28.60
   6  -1  -8  142.09   12.20
  -6  -1   8  136.89   13.90
   6   1   8  154.58   15.20
  -7  -1  -8   10.30   13.60
   7   1   8   15.70    3.30
  -7   1  -8    2.00    9.90
   0   2  -8    6.10    2.90
   0  -2   8    9.40    2.20
   0  -2  -8   10.90    2.00
   0   2  -8   12.60    3.20
   1   2  -8   61.29    8.10
  -1  -2  -8   59.59    5.50
  -1  -2  -8   64.99    6.00
  -1   2  -8   66.99    8.00
  -1  -2   8   58.49    6.60
  -1  -2   8   68.69    7.10
   1  -2  -8   63.49    6.60
   1  -2  -8   64.19    7.70
  -2  -2  -8    6.90    1.30
  -2   2   8    5.90    3.20
  -2  -2  -8    6.70    3.90
   2  -2  -8    7.10    2.00
  -2  -2   8    4.30    1.90
   2  -2  -8   19.70    7.30
  -2   2  -8    4.20    2.20
  -2  -2   8   21.80    8.20
  -3  -2  -8   34.20    8.50
  -3   2   8   24.60    6.70
  -3  -2   8   23.50    5.90
  -3  -2   8   18.20    5.50
  -3   2  -8   33.10    6.20
  -3   2  -8   28.40    8.10
   3  -2  -8   25.50    4.10
  -4   2   8   11.90    4.90
  -4  -2  -8   25.90   14.70
  -4   2   8    8.60    2.80
  -4   2   8   16.70    5.40
   4   2  -8   13.70    3.10
   4   2   8   12.30    3.60
  -4  -2   8    7.40    2.50
  -4  -2   8    6.20    3.20
   4  -2  -8    6.40    3.10
  -4   2  -8   10.80    7.70
  -4  -2   8    9.20    4.30
  -4   2  -8    7.40    4.00
   5   2  -8    5.60    2.10
   5   2  -8   -0.90   10.40
  -5   2   8   -3.10    3.80
  -5   2   8   -0.20    5.20
  -5  -2  -8   -0.60    6.40
  -5   2   8    1.80    1.70
  -5  -2  -8    9.50    5.50
   5   2   8    7.50    2.50
  -5  -2   8    8.20    4.20
  -5   2  -8   -0.20    7.00
  -5  -2   8   -1.80    3.40
  -5  -2   8    5.00    2.40
  -6   2   8   -9.50    5.40
   6   2  -8    1.90    1.80
  -6  -2  -8    3.00   16.50
  -6  -2  -8   16.80   17.30
   6  -2   8    1.50    2.40
  -6  -2   8    3.60    3.90
   6  -2  -8    1.80    6.80
  -6  -2   8   10.50    6.80
  -6   2  -8    5.30   22.50
   6  -2  -8   -0.60    2.30
  -7   2   8   -0.40    1.10
   7  -2   8    2.50    1.50
  -7  -2  -8   -2.10   10.10
  -7   2  -8    4.10    9.70
   7   2   8    0.80    1.20
   0   3  -8   30.10    6.90
   0  -3   8   31.60    3.70
   0   3  -8   25.00    6.60
   0  -3  -8   27.20    3.50
  -1  -3  -8   75.59    6.60
   1  -3   8   77.39    5.70
   1   3  -8   59.69   11.30
   1  -3  -8   74.59    7.20
  -1   3  -8   87.29   10.00
   1  -3  -8   84.99    9.00
  -1  -3   8   76.69    8.10
  -1  -3   8   70.99    7.10
  -2  -3  -8   39.60    3.50
  -2   3   8   43.10    9.00
  -2  -3  -8   40.20    6.40
   2  -3  -8   32.10    4.40
  -2  -3   8   34.30   10.10
  -2  -3   8   34.00    5.30
  -2   3  -8   29.70    6.60
  -2  -3   8   28.00    5.20
   2  -3  -8   40.50    9.80
  -2   3  -8   26.40    4.80
  -3   3   8   76.19   11.10
  -3  -3  -8   71.19   11.40
  -3   3   8   76.69   10.40
  -3   3  -8   77.59   10.00
  -3  -3   8   84.49   10.30
  -3  -3   8   79.59   10.50
  -3  -3   8   85.59   18.80
   3  -3  -8   73.29    8.00
  -3   3  -8   83.49   12.80
  -4   3   8   11.00    3.50
  -4  -3  -8    7.00    6.90
  -4   3   8   12.20    4.50
  -4  -3  -8   -2.10    2.70
  -4   3   8   11.00    5.30
   4  -3  -8    1.80    3.30
  -4   3  -8    8.80    5.00
  -4  -3   8    3.70    2.60
  -4   3  -8   -6.60   10.20
  -4  -3   8    1.90    2.80
   4   3   8    4.80    3.10
  -5   3   8  160.98   18.80
  -5   3   8  134.49   14.10
  -5   3   8  150.08   20.20
   5   3  -8  153.48   12.90
  -5  -3  -8  184.28   25.50
   5  -3   8  144.09   14.20
  -5  -3   8  166.58   19.30
   5  -3  -8  130.39   16.40
  -5  -3   8  143.59   17.40
  -5   3  -8  171.88   19.20
  -5   3  -8  146.99   13.90
  -5   3  -8  165.18   24.90
   5   3   8  138.09   13.60
  -5  -3   8  172.08   14.40
  -6  -3  -8   61.39   25.90
  -6   3   8    7.70    3.50
  -6   3   8   -5.70    5.20
   6   3  -8    6.30    2.10
  -6  -3  -8   14.50   17.90
  -6  -3   8   11.00    5.30
   6  -3  -8    8.10    2.90
   6   3   8    8.40    2.80
  -6  -3   8    7.80    2.50
  -6   3  -8   38.60   21.50
   7  -3   8    4.00    1.70
  -7   3   8    2.90    1.60
   7   3   8    4.50    1.70
  -7   3  -8    6.50   11.40
   7  -3  -8   -0.50   12.40
   0   4  -8   21.90    7.00
   0   4  -8   32.10    9.60
   0  -4   8   39.40    4.30
   0  -4  -8   33.60    4.20
  -1  -4  -8   83.19    7.70
   1  -4   8   85.99    7.00
   1  -4  -8   76.49    9.90
  -1   4  -8  107.99   12.20
   1  -4  -8   97.69    8.60
  -1  -4   8   97.99    8.30
  -1  -4   8  105.39    9.60
  -2   4   8  172.38   18.00
  -2  -4  -8  174.88   13.30
  -2  -4  -8  171.78   17.00
  -2   4  -8  191.48   15.60
   2  -4  -8  180.78   20.70
  -2  -4   8  197.88   16.70
  -2   4  -8  195.28   19.40
  -2  -4   8  176.18   16.20
   2  -4  -8  189.58   14.90
  -2  -4   8  165.78   20.90
  -3  -4  -8  105.59   13.90
  -3   4   8   75.79   14.00
  -3   4  -8   80.79   13.60
   3  -4  -8   92.69    9.30
  -3  -4   8  126.89   20.10
  -3  -4   8   95.39   11.40
  -3  -4   8   90.39   11.10
  -3   4  -8   91.79   11.20
  -4   4   8   32.60    6.20
  -4  -4  -8   41.20   11.90
  -4   4   8   26.00    8.10
   4   4  -8   30.50    4.80
  -4   4   8   36.00    9.20
  -4   4  -8   23.10   11.30
  -4  -4   8   30.30    5.40
   4  -4  -8   24.40    4.00
   4  -4  -8   30.50    5.40
  -4  -4   8   24.30    7.40
   4  -4  -8   33.30    6.30
  -4  -4   8   38.40    8.40
  -4   4  -8   31.30    8.60
  -4   4  -8   19.70    5.40
   5   4  -8   77.39    8.00
  -5   4   8   75.99   12.70
   5  -4   8   73.79    9.10
  -5   4   8   67.09   13.60
  -5  -4  -8   77.49   15.80
  -5   4   8   80.39    9.40
  -5  -4   8   90.29    9.40
  -5  -4   8   80.29   11.60
  -5  -4   8  101.59   13.80
  -5   4  -8  101.79   18.40
  -5   4  -8   67.99   13.60
   5   4   8   78.49    8.80
   5  -4  -8   73.09    8.10
  -6   4   8   39.80   10.50
   6   4  -8   54.59    6.00
   6  -4   8   52.89    7.30
  -6   4   8   54.79    7.20
  -6  -4  -8   52.19   19.10
   6   4   8   62.19    7.10
  -6   4  -8   45.30   22.40
   7   4  -8    1.60   10.40
   7  -4   8    9.30    3.80
   7  -4  -8   19.80    8.20
  -7   4  -8    1.50   11.80
   7   4   8   11.00    3.80
   0   5  -8    2.00    3.20
   0  -5  -8    8.10    2.10
   0  -5   8    8.90    2.30
   1  -5   8   99.59    7.90
  -1  -5  -8   91.99    8.60
   1  -5  -8   89.39    8.90
  -1   5  -8  112.09   14.20
  -1  -5   8  112.49   10.10
  -2   5   8  197.18   19.50
  -2  -5  -8  203.28   14.20
  -2  -5  -8  161.38   17.50
  -2  -5   8  186.78   16.20
  -2   5  -8  182.28   15.80
   2  -5  -8  179.08   21.20
  -2  -5   8  188.98   16.90
   2  -5  -8  191.38   15.50
  -2  -5   8  147.79   21.70
  -2   5  -8  205.08   20.80
  -3   5   8   19.90    6.30
  -3  -5  -8   21.50    7.20
  -3  -5   8   19.70    4.90
   3  -5  -8   34.30    5.10
  -3   5  -8   37.80   11.10
  -3  -5   8   28.00   13.90
  -3   5  -8   22.00    6.30
  -3  -5   8   24.30    6.70
   4   5  -8    9.70    3.30
  -4   5   8   19.10    4.30
  -4  -5  -8   13.40    8.80
  -4  -5  -8   16.80   14.80
  -4   5   8   14.90    5.80
  -4   5   8   20.50    7.30
   4  -5  -8   21.80    3.40
  -4   5  -8   29.60   10.20
   4   5   8   20.00    4.40
   4  -5  -8   27.10    5.10
  -4  -5   8   27.70    4.60
  -4  -5   8   19.50    6.20
   4  -5  -8   14.50    3.30
   4  -5  -8   28.80    5.60
  -4  -5   8   17.50    5.60
  -4   5  -8   36.60    8.80
  -5  -5  -8  111.79   24.80
  -5   5   8  115.49   17.70
   5   5  -8  135.29   11.70
  -5   5   8  124.79   13.40
   5  -5   8  130.79   13.40
  -5   5   8  135.99   19.70
  -5   5  -8  165.58   19.40
  -5   5  -8  151.38   12.90
   5  -5  -8  121.49   11.80
  -5  -5   8  124.09   16.00
   5   5   8  141.89   12.90
   5  -5  -8  144.49   11.10
  -5   5  -8  147.99   24.30
  -5  -5   8  168.78   13.70
  -5  -5   8  137.29   17.30
  -6  -5  -8    5.50   18.60
  -6  -5  -8    7.00   10.30
  -6   5   8    6.60    5.50
  -6  -5  -8    3.50    3.00
   6   5  -8    1.40    1.60
   6  -5   8    2.80    2.10
  -6   5   8    2.30    2.10
  -6   5  -8   -2.30   13.70
   6   5   8    4.90    2.30
   6  -5  -8   11.00    8.70
   7  -5   8   25.70    4.10
   7   5  -8   13.90   12.10
  -7   5   8   23.60    4.00
   7   5   8   22.20    3.50
   0   6  -8    3.20    4.10
   0  -6   8    2.80    1.70
   0  -6  -8    0.40    1.00
   1  -6   8   34.20    3.90
  -1  -6  -8   33.50    4.30
   1  -6  -8   33.00    4.70
  -1  -6   8   32.60    5.00
  -1   6  -8   30.20    9.20
  -2  -6  -8   13.30    4.90
  -2  -6  -8   19.80    3.40
  -2   6   8   19.00    6.20
  -2  -6   8   24.60    4.70
  -2  -6   8   28.50   10.90
   2  -6  -8   21.30    3.90
  -2   6  -8   27.40    8.90
   2  -6  -8   20.00   10.20
  -2   6  -8   21.60    4.80
  -3   6   8    7.30    4.70
  -3  -6  -8   -0.50    2.00
  -3  -6  -8    9.80    5.50
  -3   6  -8    4.10    3.90
   3  -6  -8    3.20    1.80
  -3  -6   8    4.20    2.40
  -3  -6   8    6.30    3.80
  -3   6  -8   24.70   52.59
  -3   6  -8    7.60    6.40
  -4  -6  -8   70.79   15.40
  -4   6   8   89.29   15.40
  -4   6   8   72.89    9.20
   4   6  -8   84.39    8.00
  -4   6   8   81.49   12.80
   4   6   8   74.99    8.80
  -4   6  -8   80.69    9.40
   4  -6  -8   99.09   10.30
  -4  -6   8   74.99   12.70
  -4  -6   8   96.09    9.30
   4  -6  -8   72.39    7.40
  -4   6  -8   93.89   18.10
  -4   6  -8  105.09   13.90
  -4  -6   8   88.89   12.30
   5   6  -8   12.20    3.20
  -5  -6  -8    9.60    3.90
   5  -6   8    9.30    3.00
  -5  -6  -8   -1.70    8.30
  -5  -6  -8   -2.40   12.90
  -5   6   8   20.60   10.20
  -5   6   8   14.60    4.00
  -5   6   8   16.00    7.30
  -5  -6   8    4.40    5.40
  -5   6  -8   24.20    9.50
   5  -6  -8   12.50    2.60
  -5   6  -8   13.40    3.80
   5   6   8   17.70    3.70
  -5   6  -8   19.00   17.40
   5  -6  -8   11.90    3.90
  -6  -6  -8   10.10   11.60
  -6  -6  -8   -0.10    2.50
   6  -6   8    2.40    2.20
  -6   6   8    1.00    6.80
   6   6  -8    4.90    1.80
  -6   6   8    0.00    1.50
  -6   6  -8    2.80   15.30
   6   6   8    3.20    1.80
  -7  -6  -8   -2.70    7.90
  -7   6   8    1.40    1.40
   7  -6   8    2.10    1.50
   7   6  -8   19.30   16.80
   7  -6  -8    3.60    5.80
  -7   6  -8   -2.40   16.20
   7   6   8    1.60    1.40
   0   7  -8   64.29   12.50
   0  -7   8   93.09    8.30
   0  -7  -8   86.59    8.50
   1  -7   8  174.88   13.30
  -1  -7  -8  158.78   13.90
   1  -7  -8  171.08   14.50
  -1  -7   8  163.38   14.70
  -1   7  -8  162.98   13.60
  -1   7  -8  185.18   21.70
  -2   7   8   78.39   12.30
  -2  -7  -8   72.99    7.50
   2  -7  -8   69.89    8.30
  -2   7  -8   69.09    9.00
  -2  -7   8   76.29    9.50
  -2   7  -8   86.79   14.00
  -3   7   8   -0.80    2.80
  -3  -7  -8    2.10    4.00
   3   7  -8    7.80    2.30
  -3  -7  -8   -3.60   17.20
  -3  -7   8  -15.60    9.10
  -3   7  -8    5.30    3.50
  -3   7  -8    7.60    7.00
  -3  -7   8    4.90    3.40
  -4   7   8  197.08   21.10
  -4   7   8  196.18   24.50
  -4  -7  -8  144.89   22.40
  -4   7   8  177.98   16.30
   4   7  -8  199.58   14.70
  -4  -7   8  180.38   18.90
   4   7   8  169.48   15.20
  -4   7  -8  206.78   21.00
   4  -7  -8  198.38   17.00
  -4   7  -8  174.18   15.60
   4  -7  -8  175.58   13.80
   4  -7  -8  142.69   15.20
   4  -7  -8  183.98   14.10
  -4   7  -8  205.28   28.40
  -5   7   8    6.00    3.10
  -5   7   8   13.90    8.50
  -5  -7  -8   -0.20   11.60
   5  -7   8   10.20    3.90
  -5  -7  -8   -6.50    9.70
  -5   7   8   15.90    9.00
   5   7  -8   12.10    3.00
  -5  -7   8    6.80    6.30
  -5   7  -8   14.70    4.10
  -5   7  -8   18.40    8.40
   5   7   8   12.60    3.40
  -5   7  -8   22.20   15.20
   5  -7  -8   16.10    2.80
  -6  -7  -8    8.90    3.30
  -6   7   8    0.00    5.90
  -6   7   8    7.00    2.60
   6   7  -8    6.20    1.90
   6   7  -8   -5.10   15.50
  -6  -7  -8   10.50   11.20
   6  -7   8    4.90    2.70
  -6   7  -8   -3.70   15.40
   6   7   8    7.00    2.30
   7  -7   8    9.30    2.50
  -7   7   8   11.20    2.70
  -7  -7   8    3.60    8.70
  -7   7  -8   31.20   24.60
   7   7   8   13.60    2.50
   0   8  -8  104.69   17.50
   0  -8   8  136.59   11.40
   0  -8  -8  125.89   11.80
   1  -8  -8   32.90    5.10
  -1  -8   8   28.20    5.10
  -1   8  -8   29.40    9.20
  -2  -8  -8   85.99    8.80
  -2   8  -8   88.09   15.90
  -2  -8   8   80.29   10.20
  -2   8  -8   82.69   11.70
   2  -8  -8   85.99    9.60
  -3   8   8   -3.60    2.60
  -3  -8  -8    5.50    2.90
  -3  -8  -8  -14.60   15.10
  -3  -8  -8    0.30    1.40
  -3   8   8   -0.60    2.40
  -3   8  -8    1.60    2.60
  -3   8  -8   -0.20    4.60
   3  -8  -8   -0.20    1.70
   3  -8  -8    2.60    1.60
  -3   8  -8   -3.80    6.40
  -3  -8   8   -0.90    1.50
  -3  -8   8   -3.50   14.60
  -4   8   8  102.99   19.50
  -4   8   8  131.19   16.80
   4   8  -8   74.99   39.20
   4   8  -8  134.89   11.10
  -4   8   8  112.29   12.60
   4  -8  -8  129.39   10.60
  -4  -8   8  134.79   15.30
   4   8   8  126.49   11.90
  -4   8  -8  135.49   12.40
  -4   8  -8  147.49   18.70
   4  -8  -8  130.59   10.80
  -4   8  -8  153.38   24.30
  -5   8   8    2.70    7.90
  -5  -8  -8    0.80    7.50
  -5  -8  -8   11.10   11.00
   5   8  -8    1.70    1.80
  -5   8   8   31.80   13.80
   5   8  -8    1.00   22.10
  -5   8  -8   12.00   17.00
  -5  -8   8   -7.80    6.90
  -5   8  -8   10.60   24.10
  -5   8  -8    5.70    3.00
   5  -8  -8    2.40    1.60
  -5   8  -8    0.00   14.60
   5   8   8    6.00    2.20
   6   8  -8    5.30    1.80
  -6   8   8    5.80    2.30
   6  -8   8    8.70    3.00
  -6  -8  -8   11.00    3.40
   6   8  -8    7.50   25.50
  -6  -8  -8    6.10    9.30
  -6   8   8   16.00    8.90
   6   8   8    8.80    2.60
  -6   8  -8   -5.80   17.50
  -7  -8  -8   11.70   11.50
   7  -8   8   31.60    4.10
  -7   8   8   30.30    4.00
   7   8   8   27.90    3.40
   0   9  -8   10.90    7.30
  -1  -9  -8  271.37   21.50
   1  -9  -8  269.77   21.80
  -1  -9   8  270.97   21.90
  -1   9  -8  245.98   20.60
  -1   9  -8  281.57   32.50
   2  -9   8  172.08   15.90
  -2  -9  -8  179.78   15.70
  -2  -9   8  170.78   16.80
   2  -9  -8  173.68   16.60
  -2   9  -8  172.38   16.50
  -2   9  -8  219.48   27.90
   3   9  -8    4.40    1.70
  -3  -9  -8   -4.00    3.20
  -3  -9  -8    2.00   16.10
  -3   9   8    0.30    3.90
  -3   9   8    5.50    2.70
   3  -9   8   10.60    4.20
  -3  -9  -8    3.20    1.80
  -3  -9   8    6.20    3.50
   3  -9  -8    0.20    2.30
  -3  -9   8  -16.70   13.80
   3   9   8   -0.90    2.50
  -3   9  -8    2.10    2.80
  -3   9  -8   -3.60    5.20
   3  -9  -8   -0.70    2.70
  -3   9  -8   14.80   10.90
  -4  -9  -8   -2.20    1.10
  -4   9   8   -0.70    7.10
  -4  -9  -8   -6.90    9.00
  -4   9   8    4.40    2.40
  -4  -9  -8    2.50    4.80
  -4  -9  -8    3.00    7.20
   4   9  -8    3.30    1.90
  -4   9  -8    0.30    7.00
   4  -9  -8    3.60    2.10
  -4  -9   8    7.60    4.40
   4  -9  -8    5.00    4.10
  -4   9  -8  -24.00   16.50
   4  -9  -8    0.40    1.40
  -5   9   8   55.69   14.00
  -5   9   8   53.49    7.90
  -5   9   8   90.49   21.00
   5   9  -8   28.50   41.30
   5   9  -8   62.79    6.40
  -5   9  -8   51.29   20.80
   5   9   8   57.69    6.80
   5  -9  -8   51.39    5.60
  -5  -9   8   59.89   12.10
  -5   9  -8   64.39    7.80
  -6  -9  -8   -0.30    2.30
  -6   9   8    2.90    1.70
   6  -9   8   -0.60    1.50
  -6   9   8    2.10    8.60
   6   9  -8    1.90    1.20
  -6  -9  -8    0.20    7.90
  -6  -9   8   -4.90   11.60
   6   9   8    2.80    1.80
   7  -9   8   25.60    3.60
  -7   9   8   23.50    3.60
   7   9   8   25.60    2.90
   0  10  -8    1.90    5.40
   0 -10   8    2.10    2.00
  -1 -10  -8  166.78   15.70
   1 -10  -8  184.98   18.50
  -1 -10   8  169.08   15.70
  -1  10  -8  154.58   21.20
  -1  10  -8  197.38   27.70
   2 -10   8   29.10    6.60
   2  10  -8   37.00    4.50
  -2 -10  -8   25.20    5.40
  -2 -10  -8   31.20    6.70
  -2  10  -8   35.80   14.20
  -2  10  -8   25.50    6.80
   2 -10  -8   32.90    6.90
  -2 -10   8   31.50    6.40
   2 -10  -8   29.80    4.00
  -2  10  -8   35.90    6.20
   3  10  -8   16.50    3.20
  -3  10   8   10.10    3.80
  -3  10   8   16.20    8.70
  -3 -10  -8   20.00    4.60
  -3 -10  -8   18.80   19.70
   3 -10  -8   17.20    3.00
  -3 -10   8   -2.00   19.20
  -3 -10   8   16.50    5.70
  -3  10  -8   13.90   12.70
   3 -10  -8   14.60    4.00
  -3  10  -8   19.00    4.70
   3  10   8   11.10    3.20
  -4  10   8   13.00    3.40
   4  10  -8   10.80    2.30
  -4 -10  -8  -12.10   13.30
  -4 -10  -8   15.90    4.60
  -4  10   8    3.40    6.50
  -4 -10   8    6.40    5.10
   4  10   8   12.10    2.90
   4 -10  -8    9.70    2.80
  -4  10  -8   -5.60    9.20
  -4  10  -8   12.70    3.50
   4 -10  -8    7.00    1.80
  -4  10  -8   42.10   15.10
   4 -10  -8    5.20    5.20
  -5  10   8   16.80    8.40
  -5  10   8   27.70    6.60
  -5 -10  -8   -3.50   19.20
  -5  10  -8  -34.00   37.60
  -6 -10  -8    1.00    1.90
  -6  10   8   -0.20    1.50
  -6  10   8   -3.90    8.50
   6 -10   8    1.10    1.90
  -6 -10  -8    8.00    8.40
  -7 -10  -8   -0.90    5.20
  -7  10   8    6.30    2.90
   7 -10   8    9.70    2.30
   7 -10  -8   -3.80    9.00
   7 -10  -8   20.10    7.00
   7  10   8   10.70    2.00
   0 -11   8   16.70    4.20
   0  11  -8   17.60   10.60
   0 -11  -8   17.10    4.60
  -1 -11  -8  249.18   21.60
  -1 -11  -8  217.88   20.70
   1  11  -8  271.57   19.00
  -1 -11   8  263.27   21.60
   1 -11  -8  220.88   20.40
  -1  11  -8  255.67   20.10
   1 -11  -8  279.07   22.40
  -1  11  -8  301.57   35.80
  -2 -11  -8  105.59   30.80
  -2 -11  -8  116.39   12.60
   2 -11   8  126.39   12.90
   2  11  -8  114.99    9.60
  -2 -11  -8   91.49   11.60
  -2  11  -8  149.59   25.80
   2  11   8  109.59    9.90
   2 -11  -8  108.89   11.50
  -2 -11   8  107.59   12.50
  -2  11  -8  115.39   11.20
   2 -11  -8  124.49   13.00
   2 -11  -8   98.79    9.40
  -3  11   8   87.99   10.90
  -3  11   8   98.59   18.80
  -3 -11  -8   71.19   25.90
   3  11  -8  114.09    9.00
  -3 -11  -8  105.89   13.00
  -3 -11  -8  100.49   11.80
   3  11   8   91.99    9.30
   3 -11  -8  111.59   12.50
  -3  11  -8   97.49   10.70
  -3  11  -8   93.49   27.60
   3 -11  -8   98.09    8.70
  -3 -11   8   79.89   12.10
  -4 -11  -8   13.50    4.10
  -4 -11  -8   13.50   12.40
   4  11  -8   17.60    3.10
  -4  11   8    9.50    7.80
   4 -11  -8   10.60    2.80
   4 -11  -8   12.10    6.70
  -4 -11   8   14.10    5.60
  -4  11  -8   19.10    4.30
  -4  11  -8    9.80   22.00
   4  11   8   15.90    3.70
   4 -11  -8   16.30    2.70
   5  11  -8  124.59    9.90
  -5  11   8   90.99   18.70
  -5  11   8  109.39   12.40
   5 -11  -8  115.69    9.70
   5  11   8  124.99   10.50
  -5  11  -8  114.99   11.00
   6  11  -8   -1.00    1.00
  -6  11   8    2.80    1.70
  -6 -11  -8    2.50    9.00
  -6 -11  -8   -1.50    1.60
   6 -11   8    2.50    1.80
   6  11   8    0.10    2.10
   0 -12  -8  123.69   13.00
   0 -12  -8  148.29   14.60
   0  12  -8  132.99   23.80
   0 -12   8  152.08   13.60
   0 -12  -8  117.99   11.80
   1  12  -8  335.77   23.40
  -1 -12  -8  340.77   26.90
  -1  12   8  335.27   25.10
  -1 -12  -8  271.47   25.20
  -1  12  -8  331.17   24.60
   1 -12  -8  333.27   27.10
  -1 -12   8  313.67   26.10
   1 -12  -8  276.67   25.00
   1  12   8  334.17   25.00
  -1  12  -8  324.17   40.40
  -2 -12  -8   38.30    8.00
   2  12  -8   24.00   13.70
  -2  12   8   34.30    6.60
  -2 -12  -8   31.50   20.50
  -2 -12  -8   39.80    6.00
   2 -12   8   35.90    7.70
   2  12  -8   35.20    4.60
  -2  12  -8   25.70    5.40
   2 -12  -8   24.10    4.10
   2  12   8   39.40    5.20
   2 -12  -8   33.30    6.20
  -2  12  -8   47.50   18.20
  -2 -12   8   23.90    6.10
  -3  12   8   21.00    6.20
  -3 -12  -8    9.90    4.60
  -3  12   8   30.20   12.70
   3  12  -8    8.70   16.90
   3  12  -8   17.30    3.10
  -3 -12  -8   23.00   21.00
  -3 -12  -8   32.20    7.60
  -3  12  -8   12.10    3.60
   3 -12  -8   19.90    6.70
   3  12   8   21.30    5.50
   4  12  -8   27.90    3.60
  -4  12   8   24.30    6.20
  -4 -12  -8   -2.90   11.40
  -4 -12  -8   23.00    5.70
  -4  12   8   26.80   12.50
  -4  12  -8   22.40   20.80
   4 -12  -8   21.00    3.30
   4  12   8   22.30    4.20
   4 -12  -8   16.90    3.60
  -4  12  -8   16.20    4.10
  -4 -12   8   28.60    7.20
   4 -12  -8   25.00   10.80
   5  12  -8   29.90    3.90
  -5  12   8   15.10    9.60
  -5 -12  -8    8.30   15.50
  -5  12   8   28.80    5.70
   5  12   8   42.50    4.70
   5 -12  -8   31.80    3.90
  -5  12  -8   33.00    5.50
  -6  12   8    1.10    1.50
  -6 -12  -8    0.90    1.50
   6 -12   8    1.30    1.40
  -6 -12  -8   -1.60    7.20
   6  12  -8    2.50    2.00
   6 -12  -8    1.20    5.90
   6  12   8    2.20    1.20
   0 -13   8   18.00    4.20
   0  13   8   29.00    6.30
   0 -13  -8   19.70    5.00
   0 -13  -8   23.00    4.90
   0  13  -8   11.00   12.70
   0 -13  -8   15.80    5.00
   0  13  -8   20.20    3.90
   1 -13   8   25.00    6.40
  -1 -13  -8   27.60    5.00
   1  13  -8   42.20   19.10
   1  13  -8   21.80    4.10
  -1  13   8   37.80    6.20
  -1 -13  -8   30.50    6.90
  -1 -13  -8   24.40    5.50
   1 -13  -8   37.30    7.00
   1  13   8   34.00    4.90
  -1 -13   8   28.60    7.00
   1 -13  -8   27.30    5.70
   1 -13  -8   37.50    6.20
  -1  13  -8   28.40    5.10
  -2 -13  -8    2.00    2.60
  -2  13   8    1.00    2.20
   2 -13   8   -1.30    4.30
  -2 -13  -8   29.40   19.40
   2  13  -8    0.20   16.20
   2  13  -8    3.90    1.70
  -2 -13   8    9.80    3.90
   2 -13  -8    6.40    1.70
  -2  13  -8    6.80    2.90
   2  13   8   12.80    2.70
  -2  13  -8  -10.40   12.20
   2 -13  -8    0.80    2.60
   2 -13  -8    6.40    3.40
  -3 -13  -8   90.59   11.60
   3  13  -8  119.49    9.40
  -3  13   8  105.29   12.00
  -3  13   8  112.99   20.70
  -3 -13  -8  148.39   36.70
  -3 -13  -8   86.79   15.80
  -3  13  -8  113.09   28.80
  -3 -13   8  105.19   13.00
   3  13   8  106.99    9.50
  -3  13  -8  107.09   11.10
   3 -13  -8   96.99   13.40
   3 -13  -8  101.09    9.40
  -4  13   8   14.50    4.70
  -4 -13  -8    8.80    4.80
  -4 -13  -8   16.10   17.00
  -4  13   8   18.40   11.10
   4  13  -8   16.30    2.90
   4  13   8   19.40    3.30
  -4 -13   8    3.90    8.70
  -4  13  -8   23.00   24.00
   4 -13  -8   19.10    3.00
  -4  13  -8   14.60    3.50
   5  13  -8   15.10    2.50
  -5  13   8    1.40    7.10
  -5  13   8    9.70    3.30
  -5 -13  -8   27.90   14.90
   5 -13   8   13.20    3.40
  -5 -13  -8   10.00    3.10
  -5  13  -8    5.00    3.60
   5 -13  -8   16.10    2.70
   5  13   8   15.30    2.80
  -6 -13  -8   19.60    3.40
  -6 -13  -8    9.00    8.80
   6 -13   8   21.80    3.70
   6  13  -8   17.50    2.40
  -6  13   8   24.30    3.80
   0  14   8    0.20    1.70
   0  14  -8    7.70   13.80
   0 -14  -8   -3.20    2.30
   0 -14  -8   -4.50    2.60
   0 -14  -8    0.50    1.80
   0  14  -8    4.00    1.80
  -1 -14  -8    2.10    2.20
  -1  14   8    8.10    2.50
  -1 -14  -8    7.80    2.80
   1  14  -8    7.10    2.40
   1 -14   8    5.60    4.30
   1  14  -8   39.00   18.20
  -1 -14  -8   -0.20    3.80
   1 -14  -8    8.50    3.90
   1 -14  -8    5.70    1.70
   1  14   8    7.00    2.00
  -1 -14   8    7.00    3.90
   1 -14  -8    4.50    2.70
  -1  14  -8    6.30    2.60
  -1  14  -8   12.80   14.10
   2 -14   8   46.60   13.70
  -2 -14  -8   23.10    4.60
   2  14  -8   38.50    4.40
  -2  14   8   44.20    6.40
   2  14  -8   32.80   19.00
  -2  14   8   34.00   11.60
  -2 -14  -8   61.69   22.60
  -2 -14  -8   30.90    6.90
  -2 -14  -8   34.90    6.10
   2 -14  -8   20.10    5.60
  -2 -14   8   29.20    7.20
  -2  14  -8   47.00   32.50
   2  14   8   31.80    4.50
   2 -14  -8   21.00    7.40
  -2  14  -8   37.50    5.50
   2 -14  -8   34.60    4.40
  -3  14   8   12.20    3.70
  -3  14   8   31.00   11.60
   3  14  -8   10.00    2.40
   3  14  -8   34.40   21.40
  -3 -14  -8    6.60    3.20
  -3 -14  -8   32.00   16.80
  -3  14  -8   41.40   25.00
   3 -14  -8    3.90    5.50
   3  14   8   17.60    3.20
   3 -14  -8   15.30    3.10
  -3  14  -8   16.90    3.80
  -3 -14   8    8.10    5.70
   4  14  -8   20.20    3.10
  -4  14   8   15.10    4.10
  -4  14   8   29.70   11.80
  -4 -14  -8   15.40    4.50
  -4 -14  -8   -2.40   12.60
   4 -14  -8   25.20    3.70
   4  14   8   23.30    3.50
  -4  14  -8   18.30    4.40
   4 -14  -8   24.00    3.30
   5 -14   8   -0.30    1.90
  -5 -14  -8    2.10    1.70
  -5 -14  -8    6.70    9.60
  -5  14   8    1.30    7.70
   5  14  -8    1.00    1.00
  -5  14   8    4.50    2.20
   5  14   8    3.00    1.30
   5 -14  -8    1.40    1.00
   6 -14   8   18.00    2.90
  -6  14   8   15.70    3.60
  -6 -14  -8   13.70    2.70
   6 -14  -8   35.60   11.10
   0 -15   8    4.50    4.90
   0  15  -8    2.60    1.90
   0 -15  -8    6.50    3.20
   0 -15  -8    6.20    2.40
   0 -15  -8    4.00    3.10
   0  15  -8   16.20   18.20
  -1 -15  -8   19.90    5.20
  -1 -15  -8   14.30    5.20
   1 -15   8    9.00    5.60
   1  15  -8  -20.00   16.40
   1  15  -8   18.00    3.30
  -1 -15  -8   25.30    4.10
  -1  15  -8    9.70   26.70
   1 -15  -8   10.80    5.90
  -1  15  -8   26.90    4.50
   1 -15  -8   12.20    3.60
   1 -15  -8   17.10    3.20
  -1 -15   8   28.60    6.90
   1  15   8   22.60    3.60
  -2 -15  -8  196.98   19.80
  -2  15   8  186.38   17.00
   2  15  -8  178.48   14.50
  -2  15   8  202.18   26.40
  -2 -15  -8  162.18   17.20
   2 -15   8  184.58   20.30
   2 -15  -8  179.08   16.20
  -2 -15   8  167.68   18.40
  -2  15  -8  178.38   16.00
  -2  15  -8  256.47   52.69
   2  15   8  192.38   14.60
   2 -15  -8  174.48   14.50
   2 -15  -8  217.08   20.10
   3  15  -8   36.00    4.40
  -3  15   8   33.50    6.10
  -3  15   8   27.50   11.40
  -3 -15  -8   33.50    7.20
   3 -15  -8   26.40    8.60
  -3 -15   8   21.70    6.90
  -3  15  -8   36.80    5.80
   3  15   8   29.30    4.30
   3 -15  -8   39.30    4.70
  -3  15  -8   42.00   30.60
  -4  15   8   27.90    5.20
  -4 -15  -8   25.80    5.50
  -4 -15  -8   19.50   21.30
   4  15  -8   30.10    3.90
   4 -15  -8   28.60    3.70
   4 -15  -8   41.10    4.90
  -4  15  -8   20.90    4.20
   4  15   8   37.20    4.30
  -5  15   8    0.70    1.80
  -5 -15  -8    0.90    1.50
   5  15  -8    2.60    1.10
   5  15   8    2.70    1.10
   5 -15  -8    0.30    1.00
   6 -15   8   46.80    4.70
  -6  15   8   51.69    5.20
  -6 -15  -8   53.29    4.90
   6  15   8   59.49    4.50
   0 -16  -8  597.94   40.00
   0  16   8  584.74   40.40
   0  16  -8  517.95   63.29
   0 -16  -8  601.24   45.30
   0  16  -8  548.75   40.10
   0 -16  -8  524.45   42.60
   0 -16   8  600.94   46.50
   1  16  -8   41.30   34.00
   1 -16   8   37.10    7.40
  -1  16   8   34.70    5.90
   1  16  -8   35.70    4.70
  -1 -16  -8   30.20    6.90
  -1 -16  -8   39.60    5.60
   1 -16  -8   24.40    5.40
   1 -16  -8   58.99   10.70
   1  16   8   37.20    5.00
  -1  16  -8   45.40    5.90
   1 -16  -8   41.90    5.00
  -1  16  -8    6.60   36.40
  -1 -16   8   41.20   10.00
   2 -16   8  266.77   28.90
  -2 -16  -8  296.57   30.60
   2  16  -8  239.08   18.50
  -2 -16  -8  222.68   21.30
  -2  16   8  276.27   32.90
  -2  16   8  258.27   21.00
  -2  16  -8  278.87   53.19
  -2  16  -8  240.88   19.80
   2 -16  -8  218.78   19.80
  -2 -16   8  242.08   24.10
   2  16   8  263.57   18.60
   2 -16  -8  224.28   26.20
   2 -16  -8  229.08   18.30
  -3 -16  -8  108.79   12.70
   3  16  -8  123.39   10.40
  -3  16   8  135.89   22.50
  -3  16   8  127.69   12.90
   3 -16  -8  129.39   10.70
   3  16   8  139.99   10.70
  -3  16  -8  113.79   11.60
   4  16  -8   13.40    2.50
  -4 -16  -8   10.70    3.50
  -4 -16  -8   11.70    3.50
  -4  16   8    2.00    9.50
  -4  16   8    9.80    3.40
   4 -16  -8    9.90    2.10
  -4  16  -8   11.20    2.80
   4  16   8   18.10    2.80
   4 -16  -8   15.00    2.80
  -5  16   8   10.90    2.70
  -5 -16  -8    6.10    2.00
   5 -16   8    5.90    2.00
   5  16  -8    6.50    1.60
   5 -16  -8    5.90    1.50
   5  16   8    7.30    1.50
  -5 -16   8    3.80    2.40
   0 -17   8    0.30    8.40
   0 -17  -8    2.30    2.30
   0 -17  -8    3.20    2.10
   0 -17  -8   -3.60    6.50
   0  17  -8    3.80    1.60
  -1 -17  -8   15.80    6.70
   1 -17   8   11.80    6.50
  -1 -17  -8    6.40    3.00
   1  17  -8    5.90    2.20
  -1  17   8    4.10    2.00
  -1 -17  -8    4.00    2.00
  -1 -17   8    7.30    6.20
   1 -17  -8    5.20    1.80
  -1  17  -8  -25.00   26.40
   1 -17  -8    5.10    3.00
  -1  17  -8    5.80    2.50
   1  17   8    5.80    2.00
   1 -17  -8    2.80    5.50
  -2 -17  -8   34.60    6.70
  -2  17   8   36.90   16.90
   2 -17  -8   35.50    6.20
   2  17   8   53.69    7.20
  -3 -17  -8    4.00    1.80
   3  17  -8    4.50    1.60
  -3  17   8    6.80    3.00
  -3 -17  -8    3.20    1.90
  -3 -17  -8    3.00    2.30
  -3  17   8   -7.70    6.80
   3  17   8    4.00    1.50
  -3  17  -8    1.10    1.70
   3 -17  -8    5.10    1.70
   3 -17  -8    5.20    2.20
   4  17  -8   27.50    4.50
  -4 -17  -8   18.60    3.70
  -4  17   8   17.10    4.10
  -4 -17  -8   23.50    4.40
   4 -17  -8   19.80    2.80
   4  17   8   25.40    3.20
  -4  17  -8   14.30    3.00
  -5 -17  -8    9.00    2.60
  -5  17   8   14.50    4.00
   5  17  -8    6.70    1.90
   5 -17  -8   10.30    5.70
   5  17   8    8.00    1.50
   5 -17  -8   10.00    1.70
   0 -18  -8    0.50    1.50
   0 -18  -8   -0.40    1.90
   0 -18  -8   -1.10    1.90
  -1 -18  -8   11.00    2.80
  -1 -18  -8    3.50    2.00
  -1 -18  -8    4.20    2.80
   1  18  -8    3.60    1.70
   1 -18  -8    4.40    2.30
   1 -18  -8    8.30    2.50
   1  18   8    6.00    1.60
  -1  18  -8    4.40    1.80
  -2  18   8    7.90    7.80
  -2 -18  -8   13.00    3.40
  -2  18   8   20.50    4.60
   2  18  -8   20.00    3.20
   2  18   8   19.40    3.20
  -2  18  -8   15.10    3.50
   2 -18  -8   24.80    3.30
   2 -18  -8   18.20    4.20
  -3  18   8   10.20    2.80
  -3 -18  -8   10.20    3.40
  -3 -18  -8   12.50    2.50
  -3  18   8   24.20   10.60
  -3 -18  -8    9.20    2.60
   3  18  -8   12.80    2.40
   3  18   8   17.10    2.80
   3 -18  -8   15.60    2.80
   3 -18  -8   11.20    2.40
  -3  18  -8    8.40    2.50
   4  18  -8   23.30    2.80
  -4  18   8   24.20    4.00
   4 -18  -8   22.70    2.90
   4  18   8   19.90    2.80
  -5 -18  -8    5.40    1.30
  -5  18   8    3.60    1.10
   5 -18  -8   13.20    5.30
  -5 -18   8    2.10    1.00
   5 -18  -8    6.50    1.90
   0 -19  -8    2.10    1.90
   0 -19  -8    5.30    1.60
   0  19   8    3.80    1.70
   0  19  -8    5.00    2.00
  -1 -19  -8   17.70    3.30
  -1  19   8   20.50    3.80
  -1  19   8   14.20    7.50
  -1 -19  -8   13.10    4.00
   1  19  -8   20.00    3.30
  -1 -19  -8   22.90    3.90
   1  19   8   19.60    3.30
  -1  19  -8   14.80    3.40
   1 -19  -8   21.30    3.20
   1 -19  -8   13.20    4.00
  -2  19   8   24.70   12.20
  -2 -19  -8   36.00    4.70
   2  19  -8   29.80    3.90
  -2  19   8   28.60    4.90
  -2 -19  -8   32.30    4.20
  -2  19  -8   25.80    4.30
   2  19   8   32.30    4.00
   2 -19  -8   37.80    4.20
  -3 -19  -8   18.60    2.80
   3  19  -8   13.10    2.60
  -3 -19  -8    9.30    3.00
  -3 -19  -8   17.30    4.50
  -3  19   8   12.60    3.10
   3 -19  -8   15.70    2.80
   3 -19  -8   13.50    2.30
  -3  19  -8   10.40    2.60
   3  19   8   18.80    2.90
   4  19  -8   20.30    3.00
  -4 -19  -8   23.10    3.50
   4 -19   8   31.00    4.50
  -4  19   8   26.10    3.80
  -4 -19  -8   36.60    4.90
   4 -19  -8   31.40    3.20
   4  19   8   30.80    3.10
   0  20   8    8.10    2.60
   0 -20  -8    8.60    2.00
   0  20  -8   11.40    2.80
   0 -20  -8    9.60    3.30
   0 -20  -8    9.50    2.20
  -1 -20  -8  209.68   15.30
  -1  20   8  197.28   16.10
   1  20  -8  201.98   15.40
  -1  20   8  176.98   23.40
  -1 -20  -8  191.48   17.40
   1  20   8  209.18   15.70
  -1  20  -8  175.98   15.30
   1 -20  -8  230.28   15.50
   1 -20  -8  222.58   15.20
   1 -20  -8  185.58   16.30
  -2 -20  -8   25.80    3.40
   2  20  -8   22.30    5.20
  -2 -20  -8   20.90    4.90
  -2  20   8   26.40    4.20
  -2 -20  -8   29.30    3.90
  -2  20  -8   25.60    4.00
   2  20   8   31.80    5.90
   2 -20  -8   29.40    3.50
   2 -20  -8   28.80    4.80
  -3  20   8    2.70    1.40
  -3 -20  -8    1.10    1.20
  -3 -20  -8    1.60    1.40
   3  20  -8    2.80    1.90
  -3 -20  -8    3.40    1.50
  -3  20  -8    4.40    1.90
   3  20   8    2.20    1.10
   3 -20  -8    2.50    1.10
   3 -20  -8    4.50    1.80
  -4  20   8    1.00    0.80
  -4 -20  -8    2.50    1.00
   4 -20  -8   -0.20    0.60
   4  20   8    2.50    0.80
  -4 -20   8   -0.70    0.70
   0  21  -8    0.00    1.10
   0 -21  -8   -0.50    1.30
   0 -21  -8    0.20    1.00
   0  21   8    1.20    2.30
   0 -21  -8    0.80    1.50
  -1  21   8   18.50    3.50
  -1 -21  -8   21.30    4.00
   1  21  -8   16.80    2.80
  -1 -21  -8   20.60    3.00
   1 -21  -8   22.50    2.80
  -1  21  -8   16.80    3.10
   1 -21  -8   18.30    3.60
   1 -21  -8   16.70    4.70
   1  21   8   19.60    3.20
  -2 -21  -8   27.20    2.90
  -2 -21  -8   15.50    3.50
   2  21  -8   23.50    3.10
  -2 -21  -8   22.10    3.10
  -2  21   8   20.60    3.30
   2  21   8   21.70    3.00
  -2  21  -8   16.30    3.00
   2 -21  -8   24.30    2.80
   2 -21  -8   24.30    2.90
  -3 -21  -8   38.30    3.30
  -3  21   8   29.20    3.70
  -3 -21  -8   26.10    3.60
  -3 -21  -8   39.00    3.50
   3 -21  -8   33.70    3.30
   3  21   8   31.00    4.10
   0 -22  -8    2.40    1.30
   0 -22  -8    2.60    1.10
   0  22  -8    1.80    1.20
   0 -22   8   -0.10    1.60
   0  22   8    3.40    1.20
   0 -22  -8    2.10    1.40
   1 -22   8   24.90    2.90
  -1  22   8   16.50    2.90
   1  22  -8   23.70    3.20
  -1 -22  -8   21.30    3.60
  -1 -22  -8   23.20    2.80
  -1  22  -8   16.70    3.10
   1 -22  -8   18.40    3.10
   1 -22  -8   26.40    2.90
   1  22   8   19.80    3.30
   1 -22  -8   25.40    2.70
  -2 -22  -8    0.20    0.80
   2  22  -8    2.90    1.90
  -2  22   8    0.80    0.90
  -2 -22  -8    1.80    0.90
   2  22   8   -0.10    0.90
   2 -22  -8    1.60    0.80
  -2 -22   8    0.70    0.90
   2 -22  -8   -0.10    0.70
   0 -23   8    1.50    0.90
   0 -23   8    0.30    1.30
   0  23   8    2.00    1.50
   0 -23  -8    2.80    0.90
   0 -23  -8    1.50    1.10
  -1  23   8   18.40    2.40
  -1 -23  -8   18.90    2.90
   1 -23  -8   20.00    2.30
   1  23   8   18.60    2.40
   1 -23  -8   18.40    2.60
   0   0  -9    0.80    0.80
   0   0  -9    1.10    0.80
   0   0   9    1.40    1.00
  -1   0   9    0.80    1.10
   1   0   9    2.40    0.70
   1   0  -9    0.70    1.10
   1   0   9    0.40    0.60
  -1   0   9   -0.10    1.50
  -1   0  -9    1.40    1.20
   1   0  -9    1.90    2.30
  -1   0  -9    2.30    1.00
  -2   0  -9   12.60    3.90
   2   0  -9    8.30    2.50
  -2   0   9    9.80    3.30
   2   0  -9    8.30    6.00
  -2   0   9    7.70    2.60
  -3   0   9    2.40    2.30
  -3   0  -9    5.30    4.00
  -3   0  -9    2.70    1.90
   4   0  -9   -0.30    2.70
  -4   0  -9    2.30    8.60
   4   0  -9   21.50   12.00
  -4   0   9    0.40    2.30
   4   0  -9    1.60    2.00
  -4   0  -9   -2.40    3.00
   4   0   9    2.30    2.30
  -4   0   9   -0.20    1.60
  -4   0   9    1.10    2.90
  -5   0  -9    3.60    7.40
   5   0  -9    9.50   11.50
   5   0  -9    0.00    2.60
  -5   0   9    7.90    4.80
   5   0   9    4.50    2.30
  -5   0   9    0.70    4.50
  -6   0   9   -2.40    2.10
  -6   0  -9   15.10   16.60
   6   0   9    0.40    1.80
  -6   0   9   11.30    7.10
   6   0  -9    8.00    9.00
  -6   0  -9    4.60   10.10
   6   0  -9    2.90    2.10
  -7   0   9    0.10    1.00
  -7   0  -9   -5.60    9.20
   7   0   9    0.70    1.40
   0  -1  -9   31.00    3.50
   0  -1   9   33.00    4.00
   0   1  -9   28.90    3.40
   0   1  -9   20.00    4.00
   1   1  -9    8.80    3.90
   1   1  -9   10.20    2.40
  -1   1   9   13.20    3.50
  -1  -1  -9   11.10    2.10
  -1  -1  -9    9.90    1.80
   1  -1  -9    8.90    2.90
  -1  -1   9   11.50    3.30
   1  -1  -9   11.00    2.60
  -1  -1   9   11.50    2.90
  -1   1  -9   11.30    3.10
  -2   1   9  194.78   17.70
  -2   1   9  196.28   18.20
   2   1  -9  199.78   23.90
  -2  -1  -9  232.18   18.20
  -2  -1   9  173.28   17.00
  -2   1  -9  191.68   18.10
  -2   1  -9  197.38   16.30
  -2  -1   9  201.08   17.70
   2  -1  -9  185.18   15.30
   2  -1  -9  191.48   20.60
  -3   1   9  250.17   23.90
  -3   1   9  231.28   22.80
  -3  -1  -9  271.77   25.20
  -3  -1   9  239.68   22.90
  -3  -1   9  268.97   23.90
  -3   1  -9  262.37   22.40
   3  -1  -9  271.37   20.30
  -3   1  -9  275.17   25.70
  -4   1   9   20.70    4.20
   4   1  -9   27.70    4.90
  -4   1   9   39.30    9.60
  -4  -1  -9   28.80   10.10
  -4   1   9   22.20    5.90
  -4  -1   9   19.80    6.80
  -4   1  -9   21.00    8.30
  -4   1  -9   10.50    5.40
  -4  -1   9   10.40    5.20
   4  -1  -9   22.10    4.30
  -4  -1   9   22.60    4.80
   4   1   9   12.80    4.40
  -5   1   9    2.70    4.70
  -5   1   9    1.60    3.80
   5  -1   9    5.10    2.20
  -5  -1  -9    0.40    7.50
   5   1  -9    8.30    2.60
   5   1  -9   18.50   16.20
  -5   1   9    1.60    1.70
  -5  -1   9    9.40    5.00
   5   1   9    4.80    1.90
   5  -1  -9   12.10   10.80
  -5  -1   9    0.60    2.30
  -5  -1   9    7.10    6.00
  -5   1  -9    5.60    9.00
  -6   1   9   37.50   11.60
  -6  -1  -9   31.90   21.20
   6   1  -9   41.50    5.10
  -6   1   9   45.30    6.90
   6  -1   9   43.80    6.90
   6   1   9   36.20    5.70
  -6  -1   9   50.59    7.50
  -6   1  -9   18.80   16.90
  -6   1  -9   11.40   14.80
   7  -1   9   19.00    3.60
  -7   1   9   25.40    4.10
  -7  -1  -9   13.90   11.20
   7   1   9   17.60    3.80
  -7   1  -9   -1.40   13.20
   0  -2  -9   44.90    4.60
   0   2  -9   43.00    6.00
   0  -2   9   39.30    4.60
   0   2  -9   33.60    5.90
   1   2  -9  371.56   30.30
  -1  -2  -9  380.66   26.50
  -1   2  -9  412.16   29.60
  -1  -2   9  376.06   27.60
   1  -2  -9  389.86   27.40
   1  -2  -9  390.36   31.80
   2   2  -9  239.48   27.40
  -2   2   9  263.37   24.30
  -2  -2  -9  282.67   19.50
  -2  -2  -9  299.37   23.60
  -2  -2   9  345.07   34.80
   2  -2  -9  294.67   26.80
   2  -2  -9  304.77   21.60
  -2  -2   9  302.67   23.90
  -2   2  -9  303.27   25.30
   2   2   9  249.08   19.40
  -2   2  -9  309.57   22.40
  -3   2   9  191.38   20.00
  -3  -2  -9  214.68   20.80
  -3   2   9  195.28   19.20
  -3   2  -9  205.28   21.20
  -3  -2   9  182.88   18.50
  -3  -2   9  208.58   33.60
  -3  -2   9  196.08   19.00
  -3   2  -9  182.38   17.90
   3  -2  -9  191.58   16.10
  -4   2   9   28.90    7.50
   4   2  -9   34.70    4.80
   4   2  -9   29.50    5.30
  -4  -2  -9   46.70   12.90
  -4   2   9   40.20   10.00
  -4   2   9   36.00    5.90
  -4   2  -9   38.10   12.30
   4  -2  -9   32.40    4.90
   4   2   9   21.50    5.20
   4  -2  -9   32.70    5.40
  -4  -2   9   38.60    5.70
   4  -2  -9   35.40    4.60
  -4  -2   9   38.60    7.00
  -4  -2   9   45.60    8.00
   5   2  -9    1.40    2.10
   5  -2   9    7.30    2.30
  -5   2   9   11.60    5.70
  -5  -2  -9   -0.50    7.50
  -5   2   9    1.20    5.00
   5   2  -9   24.20   13.40
  -5   2   9    0.80    1.80
   5  -2  -9    6.80    3.60
  -5   2  -9   -1.50    4.80
  -5   2  -9   11.80    9.10
   5   2   9    4.40    2.70
  -5  -2   9    2.70    4.00
  -5  -2   9    4.20    1.80
  -5  -2   9    3.90    4.10
  -6  -2  -9   -0.90   18.10
   6  -2   9   18.40    4.80
  -6   2   9   17.00    4.20
  -6   2   9   18.80    8.20
   6   2  -9   18.30    3.50
  -6  -2  -9   -0.70   12.40
  -6  -2   9   16.00    8.10
   6   2   9   16.00    3.60
  -6   2  -9   -1.30   13.30
  -6   2  -9   12.00   16.70
  -6  -2   9   27.60    4.70
  -7   2   9    1.90    1.90
   7  -2   9   -0.70    1.20
  -7  -2  -9    4.50    9.10
  -7   2  -9   -2.80    7.70
   0  -3  -9   -0.20    0.70
   0  -3   9    0.60    0.80
   0   3  -9   -3.70    2.70
   1   3  -9   76.79   10.80
  -1  -3  -9   78.99    6.70
   1  -3   9   66.59    6.00
   1  -3  -9   75.19    7.30
   1  -3  -9   73.19    8.60
  -1  -3   9   73.19    7.20
  -1  -3   9   83.29    8.40
  -1   3  -9   82.79    9.90
  -2   3   9  278.37   23.10
  -2  -3  -9  264.97   21.30
  -2  -3  -9  253.17   17.40
  -2  -3   9  247.88   21.00
   2  -3  -9  253.57   24.10
  -2  -3   9  248.58   21.00
   2  -3  -9  243.58   19.10
  -2  -3   9  222.18   27.10
  -2   3  -9  224.88   19.20
  -2   3  -9  245.98   22.90
  -3  -3  -9   48.00    8.90
  -3   3   9   33.30    7.10
  -3   3   9   38.20   10.10
  -3   3  -9   42.60    9.40
   3  -3  -9   42.20    5.80
  -3  -3   9   58.49    8.30
  -3   3  -9   45.30    7.30
  -3  -3   9   51.49    7.60
  -4  -3  -9   43.80   12.10
  -4   3   9   34.90    7.90
  -4  -3  -9   24.30    5.30
   4   3  -9   35.90    5.20
  -4   3   9   34.80    6.20
  -4   3   9   50.09   11.80
  -4  -3   9   47.70   10.20
   4  -3  -9   27.20    4.30
  -4   3  -9   37.80   12.60
  -4  -3   9   18.50    5.50
  -4   3  -9   26.10    8.00
   4  -3  -9   31.60    4.70
  -4  -3   9   31.00    5.90
   4  -3  -9   38.30    6.60
  -5  -3  -9   14.80   15.00
  -5   3   9   38.50   10.70
  -5  -3  -9   18.00   10.50
   5   3  -9   20.30    3.80
  -5   3   9   28.10    5.10
   5  -3   9   24.30    4.70
  -5   3   9   12.30    7.60
  -5  -3   9   10.50    5.70
   5   3   9   25.00    5.20
  -5   3  -9   33.60   12.30
  -5  -3   9   32.50    9.60
   5  -3  -9   15.10    4.10
  -5   3  -9   12.10    6.40
  -5  -3   9   25.40    4.60
   6   3  -9    3.00    1.90
  -6   3   9    3.70    2.20
  -6  -3  -9   -2.50    9.30
   6  -3   9    1.10    2.10
  -6  -3  -9   15.60   13.60
  -6   3   9    0.00    5.60
   6   3   9    3.90    1.90
  -6  -3   9    3.90    1.70
   6  -3  -9    2.60    7.70
  -6   3  -9    1.00   14.70
  -6   3  -9   13.90   13.90
  -6  -3   9   12.60    6.20
   7   3  -9  -13.10    8.60
  -7  -3  -9    1.80   12.50
   7  -3   9    4.70    3.20
  -7   3   9   10.50    4.10
  -7   3  -9   -2.00   10.60
   7  -3  -9   21.80   11.80
   0  -4   9    1.40    1.00
   0   4  -9    3.10    3.60
   0   4  -9    3.40    4.60
   0  -4  -9    1.20    0.90
  -1  -4  -9    0.90    0.90
   1   4  -9    7.30    6.90
   1  -4   9    0.20    0.80
   1  -4  -9   -0.10    0.70
  -1   4  -9    2.00    2.40
  -1  -4   9   -1.10    1.00
   1  -4  -9    3.40    2.60
  -2   4   9   22.60    6.80
  -2  -4  -9   16.40    2.70
  -2  -4  -9   18.60    5.20
   2  -4  -9   21.90    3.80
  -2  -4   9   12.40    3.80
  -2   4  -9   19.50    6.30
  -2  -4   9   15.20    4.80
  -2  -4   9   27.20   10.10
  -2   4  -9   18.40    4.20
  -3  -4  -9    6.30    5.00
  -3   4   9    4.50    4.00
  -3   4  -9    4.80    3.00
  -3  -4   9    6.50    4.10
  -3  -4   9    3.20    3.20
   3  -4  -9    3.70    2.00
  -3  -4   9   26.30   15.00
  -3   4  -9    8.90    4.70
  -4   4   9    5.40    2.80
  -4   4   9    0.40    3.00
  -4  -4  -9    7.70    6.80
   4   4  -9    3.30    2.10
  -4   4   9    8.90    4.20
  -4  -4  -9   12.60   18.40
   4  -4  -9    3.10    3.80
  -4  -4   9   -1.70    2.60
  -4  -4   9    4.50    2.20
  -4  -4   9    5.10    3.60
  -4   4  -9    8.90    8.50
   4  -4  -9    5.10    3.00
   4   4   9    6.00    2.60
  -4   4  -9    6.30    4.40
   4  -4  -9    3.70    1.80
   4  -4  -9    5.10    2.30
  -5  -4  -9    9.50   10.20
   5  -4   9   -0.60    1.90
  -5   4   9    1.90    1.70
  -5  -4  -9   -1.50    2.80
  -5   4   9   -2.20    5.30
  -5   4   9    4.60    4.20
  -5  -4  -9   -5.60    7.80
   5  -4  -9    0.60    3.20
  -5  -4   9   -6.50    4.10
  -5   4  -9   -3.40    5.50
  -5   4  -9   -8.60    9.80
  -5  -4   9    0.40    4.50
  -5  -4   9    3.30    2.10
   5  -4  -9    3.80    2.00
   5   4   9    0.40    1.70
  -6  -4  -9   15.90   15.00
   6  -4   9    4.10    2.30
  -6  -4  -9   -8.80   11.70
  -6   4   9    2.90    2.40
  -6   4   9    4.70    4.90
   6   4   9    5.40    2.40
  -6   4  -9  -25.50   18.30
   6  -4  -9   12.00    8.90
  -6   4  -9  -12.10   11.30
   7   4  -9   -9.50   11.20
  -7   4   9   -0.50    1.10
   7  -4   9    1.80    1.40
  -7  -4  -9    2.80    8.10
   7  -4  -9   -2.30    7.00
  -7   4  -9   12.10   11.10
   7   4   9    1.50    1.40
   0  -5  -9  262.17   19.20
   0   5  -9  215.28   25.10
   0  -5   9  267.17   19.20
   1  -5   9   44.30    4.30
  -1  -5  -9   48.90    5.10
   1  -5  -9   31.70    6.40
  -1  -5   9   41.60    5.80
   1  -5  -9   43.60    5.30
  -2  -5  -9   35.80    6.90
  -2   5   9   59.69    9.40
  -2  -5  -9   49.40    5.20
   2  -5  -9   59.19    6.70
  -2  -5   9   64.19    8.80
  -2   5  -9   44.30    6.30
  -2  -5   9   30.90   11.70
  -2  -5   9   58.09    7.70
  -2   5  -9   53.89   10.10
   2  -5  -9   61.19   13.20
  -3   5   9    2.40    2.80
  -3  -5   9   10.80    5.20
   3  -5  -9    5.60    2.30
  -3  -5   9    7.90    3.00
  -3   5  -9    6.80    5.80
  -3  -5   9   28.50   14.70
  -3   5  -9    6.50    3.90
  -4   5   9    4.30    4.20
  -4   5   9    2.00    3.20
  -4  -5  -9    6.60    7.30
  -4  -5  -9   -2.10   13.90
  -4   5   9    4.00    2.40
   4   5  -9    4.20    2.20
  -4  -5   9    0.10    3.50
  -4   5  -9    3.50    3.40
   4  -5  -9    5.00    3.30
   4  -5  -9    3.30    1.70
  -4   5  -9   -4.40    6.40
  -4  -5   9    3.30    3.30
  -4  -5   9    2.90    2.50
   4  -5  -9   -9.30    5.70
  -4   5  -9    8.30    4.00
   4   5   9    7.00    2.90
  -5   5   9  132.09   17.90
   5  -5   9  126.19   13.20
  -5  -5  -9  155.28   32.10
  -5   5   9  135.99   20.50
  -5   5   9  141.09   13.60
   5   5  -9  133.49   11.40
  -5  -5   9  129.39   17.20
   5  -5  -9  133.29   10.50
  -5  -5   9  107.29   15.10
  -5   5  -9  119.69   17.50
  -5   5  -9   94.99   22.30
  -5  -5   9  158.18   13.20
   5   5   9  125.09   12.20
  -6  -5  -9   -5.40   13.80
  -6   5   9    3.90    6.40
  -6   5   9    2.20    1.90
  -6  -5  -9   -0.40    3.40
   6  -5   9    2.90    2.10
   6   5  -9    0.80    1.40
  -6   5  -9   13.00   18.10
   6  -5  -9    9.60    9.00
   6   5   9    6.00    2.70
  -7  -5  -9    3.70    8.80
   0  -6   9 1365.26   87.59
   0  -6  -9 1279.17   87.59
   1  -6   9  328.57   23.90
  -1  -6  -9  298.77   24.60
  -1   6  -9  396.36   33.20
   1  -6  -9  355.06   25.70
  -1  -6   9  354.96   26.40
  -2   6   9   53.79    9.50
  -2  -6  -9   47.50    5.50
  -2   6  -9   46.80   11.90
  -2   6  -9   48.50    6.90
   2  -6  -9   57.19    6.70
  -2  -6   9   31.10   12.40
  -2  -6   9   52.59    7.40
  -3   6   9   15.10    6.30
  -3  -6  -9   -4.70   15.70
  -3  -6  -9    2.20    4.40
  -3   6  -9   13.90    7.00
  -3  -6   9    8.20    3.80
  -3  -6   9    4.30   14.10
  -3   6  -9   11.00    4.30
  -3  -6   9   10.90    3.10
  -3   6  -9  -40.70   26.60
   3  -6  -9   18.50    2.90
   3  -6  -9   21.60    4.90
  -4   6   9   80.19   13.10
   4   6  -9   95.59    8.40
  -4  -6  -9   54.59   15.10
  -4   6   9   72.99    9.30
  -4   6   9   92.39   15.30
  -4   6  -9   77.19    9.40
  -4   6  -9  104.89   18.30
  -4  -6   9   84.99   12.50
  -4   6  -9   86.19   13.00
  -4  -6   9  107.29    9.90
   4  -6  -9   76.09    7.50
   4  -6  -9   90.09    7.90
  -4  -6   9   79.79   11.90
   4  -6  -9   88.99   10.40
   4   6   9   78.89    8.80
   5   6  -9   59.69    6.30
  -5   6   9   52.39   14.00
  -5   6   9   55.89    7.80
   5  -6   9   53.09    7.60
  -5   6   9   47.50   11.50
   5   6   9   68.59    7.50
  -5   6  -9   42.50   11.40
   5  -6  -9   63.69    6.00
  -5   6  -9   32.30   15.30
  -5  -6   9   45.50    9.80
   6   6  -9   -9.90   12.40
  -6   6   9    3.70    6.80
  -6  -6  -9   -2.60    2.60
  -6  -6  -9   -5.80    9.60
   6  -6  -9    2.30    6.90
  -6   6  -9   -3.10   12.50
   6   6   9    4.00    1.70
   7   6  -9   -2.90   16.80
   7  -6   9   13.10    3.30
   7   6   9   20.90    3.10
  -7   6  -9   18.10   12.00
   0  -7  -9   21.70    4.10
   0  -7   9   23.50    3.80
  -1  -7  -9   57.09    6.60
   1  -7   9   59.79    6.10
  -1   7  -9   68.19   12.70
   1  -7  -9   64.09    7.30
  -1  -7   9   58.09    7.50
  -2  -7  -9   52.29    6.00
  -2   7  -9   47.00    7.10
  -2   7  -9   44.30   13.00
   2  -7  -9   21.80   12.60
   2  -7  -9   55.49    6.90
  -2  -7   9   50.79    7.50
  -3   7   9   69.29   15.70
   3   7  -9   70.29    6.80
  -3   7   9   67.29   10.70
   3  -7  -9   56.79    6.30
   3  -7  -9   68.59    8.30
   3  -7  -9   60.79    6.10
  -3  -7   9   30.90   17.90
  -3   7  -9   59.09   15.20
  -3   7  -9  151.08   54.99
  -3  -7   9   65.99    9.50
  -3   7  -9   65.09    9.90
  -4   7   9  157.78   21.90
   4   7  -9  155.98   12.20
  -4   7   9  123.59   13.60
  -4   7   9  145.49   18.30
  -4   7  -9  198.68   26.10
   4  -7  -9  153.78   11.90
   4  -7  -9  165.38   16.40
  -4  -7   9  124.99   16.10
   4   7   9  122.19   12.60
  -4   7  -9  155.88   17.70
   4  -7  -9  157.38   11.90
  -4   7  -9  139.99   13.30
  -5  -7  -9   15.60   17.00
  -5  -7  -9   27.40    5.80
   5   7  -9   41.50   29.20
  -5  -7  -9   12.80    9.80
  -5   7   9   21.70    8.90
  -5   7   9   54.49   15.50
  -5  -7   9   24.50    8.60
  -5   7  -9   57.79   15.90
  -5   7  -9    0.90   22.10
  -5   7  -9   43.60    9.80
  -6   7   9   10.60    3.20
   6  -7   9    9.30    3.10
  -6   7   9   19.60    8.80
  -6  -7  -9    7.80    9.20
   6   7  -9   21.50   19.90
  -6  -7  -9   12.10    3.80
   6   7  -9   13.90    2.70
   6   7   9    9.80    3.00
  -6   7  -9    8.20   17.00
  -7   7   9   25.10    3.60
   7  -7   9   18.80    3.50
   7  -7  -9   33.20   10.70
  -7  -7   9    4.70    9.60
   7   7   9   19.90    3.00
   0   8  -9   -7.60    4.80
   0  -8  -9   -0.60    1.10
   0  -8   9   -2.10    1.30
  -1  -8  -9   37.10    5.40
   1  -8   9   37.70    5.00
  -1  -8   9   39.60    6.20
  -1   8  -9   33.10   11.30
   1  -8  -9   36.40    5.60
  -2  -8  -9    4.70    2.70
  -2   8  -9   10.40    6.50
   2  -8  -9   21.60   26.10
  -2   8  -9    1.30    3.70
  -2  -8   9   -0.60    2.50
   2  -8  -9    6.40    2.50
  -3  -8  -9    0.80   13.10
  -3  -8  -9    1.00    4.60
  -3  -8  -9   -1.10    2.60
  -3  -8  -9   -1.60    3.20
  -3  -8  -9    2.20    1.50
  -3   8   9    2.90    3.60
   3   8  -9    2.50    1.60
  -3  -8   9   -0.50    2.60
  -3   8  -9    2.00    3.00
  -3   8  -9    1.90    5.10
   3  -8  -9    4.70    2.60
   3  -8  -9    4.00    1.60
   3  -8  -9    5.60    2.60
  -4  -8  -9    3.20   10.30
  -4   8   9    6.00    9.80
  -4   8   9   12.30    5.50
   4   8  -9   12.30   21.80
  -4  -8  -9  -21.80   14.30
  -4   8   9   14.80    6.40
   4   8  -9    7.70    2.50
  -4   8  -9   11.20    6.30
   4  -8  -9   13.00    2.50
  -4  -8   9    7.80    4.20
   4  -8  -9    2.80    4.10
  -4   8  -9    1.10   11.30
  -4   8  -9    8.00    3.30
  -5  -8  -9   -4.30    8.70
  -5   8   9   12.00    4.00
  -5   8   9   -3.40    6.80
  -5   8   9    2.70    8.40
   5   8  -9  -10.40   19.90
  -5  -8  -9   -2.80    8.50
  -5  -8  -9    2.20    1.70
   5  -8  -9    7.80    2.00
  -5   8  -9   -4.20   12.80
   5   8   9    5.20    2.30
  -5   8  -9   -4.70    3.50
  -5  -8   9    9.00    6.00
  -5   8  -9   11.10   12.30
  -6   8   9    3.30    1.70
   6   8  -9    1.90    1.40
  -6  -8  -9    1.40    2.40
   6   8  -9   14.10   20.30
  -6  -8  -9   -4.60    8.00
  -6   8   9   -2.80    8.90
   6  -8  -9    4.70    6.70
   6   8   9    0.00    1.50
  -6   8  -9   15.00   19.80
   7  -8   9   -1.20    1.20
  -7   8   9    0.30    1.30
  -7  -8  -9    1.60    4.50
   7   8   9    1.20    1.20
   7  -8  -9    1.80    5.70
[truncated: 658,731 more chars]
